# Supplementary material for: SCN4B inhibits the progression of lung adenocarcinoma and is associated with better prognosis
Source: Clin Respir J. 2023 Oct 12;17(12):1233–45. doi: 10.1111/crj.13709 (PMC10730470; doi:10.1111/crj.13709)
Supplement: Supplementary file 1 — Table S1. The detailed results of GSEA. [file CRJ-17-1233-s001.xlsx]

## Sheet: Table S1. The detailed results 
Table S1. The detailed results of GSEA.
ID	Description	setSize	enrichmentScore	NES	pvalue	p.adjust	qvalues	rank	leading_edge	core_enrichment
hsa04514	Cell adhesion molecules	154	0.627357	1.70942	1e-10	1.07e-08	6.84e-09	4098	tags=55%, list=17%, signal=46%	CLDN18/CLDN2/ITGA8/NTNG1/CLDN8/SELP/CADM3/NFASC/NEGR1/ITGA9/LRRC4/CLDN16/CD22/HLA-DRB5/SLITRK3/PTPRD/JAM2/ESAM/HLA-DOA/NRXN3/LRRC4B/CD40LG/CD34/CDH5/CLDN5/SLITRK6/HLA-DRB1/NCAM2/HLA-DQB1/HLA-DPB1/HLA-DPA1/LRRC4C/SPN/HLA-DQA1/NCAM1/PECAM1/NRXN2/VTCN1/SELE/HLA-DRA/SIGLEC1/CLDN9/HLA-DMA/CD4/CADM1/NECTIN3/CDH15/ITGAM/PTPRM/CDH4/CLDN11/NRXN1/JAM3/HLA-DMB/CD28/NLGN1/OCLN/ICAM1/MAG/CNTN1/NEO1/ITGA4/ITGB…
hsa04020	Calcium signaling pathway	239	0.570266	1.58219	1e-10	1.07e-08	6.84e-09	7237	tags=64%, list=30%, signal=45%	VEGFD/ERBB4/CASQ2/FGF10/ADRA1A/DRD1/NTRK3/CHRM1/ADRB1/GRIN2A/SLC8A3/ADCY2/EDNRB/ADRB2/PTGFR/FGFR3/CHRM2/TNNC1/NOS1/FGFR2/ADRA1D/NTRK2/AGTR1/RYR2/FGF9/HGF/P2RX2/ADRB3/PDE1C/LHCGR/PLCB4/CACNA1C/CACNA1H/FGF18/CACNA1D/CYSLTR1/HRC/ADRA1B/ADCY9/CHRM3/PLCE1/CAMK1D/KDR/DRD5/PRKCB/GNA14/CACNA1G/MYLK/P2RX6/TACR1/PLCD1/FGF2/FGF7/CAMK2A/FGFR4/FLT4/HTR4/PDGFRB/ADCY4/CACNA1S/PDE1A/PTGER3/PDE1B/EDNRA/PDGFA/HTR2…
hsa04080	Neuroactive ligand-receptor interaction	365	0.516102	1.44632	1e-10	1.07e-08	6.84e-09	5571	tags=41%, list=23%, signal=32%	AGTR2/GRIA1/SCTR/CTSG/PENK/UCN3/ADRA1A/DRD1/SSTR1/CHRM1/ADRB1/GRIN2A/CNR1/EDNRB/ADRB2/VIPR1/PTGFR/EDN3/CHRM2/GHR/GRID1/ADRA1D/PTH1R/C3/GLP1R/GRIK4/RXFP1/AGTR1/ADRA2A/GRP/ADCYAP1R1/GRM7/GABRP/P2RX2/ADRB3/MC5R/PRSS2/LHCGR/GABBR2/GLP2R/S1PR1/NMUR1/AVPR2/CALCRL/THRB/P2RY14/LEPR/LPAR3/LYNX1/NMUR2/CHRNA2/EDN1/CYSLTR1/APLNR/ADCYAP1/NPFFR1/ADRA1B/P2RY13/CHRM3/PTGER4/CNR2/GRIK3/ADRA2C/DRD5/PTGIR/GABRB3/TH…
hsa04640	Hematopoietic cell lineage	95	0.639753	1.70298	7.16e-10	5.75e-08	3.68e-08	5517	tags=64%, list=23%, signal=50%	CD1A/CD1E/CD1C/CD1B/IL5RA/CD36/FCER2/CD22/HLA-DRB5/HLA-DOA/CD34/CSF3R/CR1/HLA-DRB1/HLA-DQB1/HLA-DPB1/HLA-DPA1/CR2/CSF2/MS4A1/HLA-DQA1/KIT/HLA-DRA/FLT3/IL6R/HLA-DMA/CD4/CD33/CD37/IL7R/ITGAM/CSF1R/HLA-DMB/GP5/GP1BA/CSF3/ITGB3/ITGA4/CD59/ITGA1/CD5/GP9/HLA-DOB/IL1R1/IL11RA/IL3RA/CSF2RA/CD55/ANPEP/CD1D/CD9/KITLG/IL7/ITGA3/CD44/TNF/CD24/CSF1/ITGA2/MME/IL4R
hsa04610	Complement and coagulation cascades	86	0.649059	1.71568	2.73e-09	1.76e-07	1.12e-07	5695	tags=64%, list=24%, signal=49%	F11/C7/C4BPA/C6/CPB2/C8B/MASP1/SERPIND1/A2M/VWF/F13A1/C4B/C4A/CLU/C3/CFD/SERPINA1/CR1/F10/THBD/CR2/F8/CFI/KLKB1/PROS1/ITGAM/MASP2/SERPINF2/C2/VSIG4/CD59/ITGB2/PLAT/F2RL2/TFPI/C5AR1/SERPINB2/C3AR1/CD55/C5/CFH/VTN/SERPING1/F3/F2RL3/F2R/ITGAX/C8A/C1QC/C1R/C1QB/C1QA/PLG/SERPINC1/C1S
hsa04970	Salivary secretion	92	0.62908	1.67119	4.4e-09	2.36e-07	1.51e-07	4401	tags=53%, list=18%, signal=44%	DMBT1/AQP5/ATP1A2/CST5/ADRA1A/ADRB1/TRPV6/ADCY2/ADRB2/ATP1B2/GUCY1A2/NOS1/ADRA1D/ADRB3/PLCB4/CST2/ADRA1B/ADCY9/CHRM3/PRKG1/PRKCB/ADCY5/LYZ/MUC5B/AMY2B/CAMP/KCNMA1/CST3/ADCY4/ATP1A4/PLCB2/GUCY1A1/ADCY1/ITPR1/ATP1A1/CST1/ITPR3/ADCY7/VAMP2/SLC12A2/ADCY8/ATP2B2/ITPR2/ADCY6/CALML4/GNAQ/RYR3/SLC9A1/ATP2B4
hsa05150	Staphylococcus aureus infection	90	0.640767	1.70073	8.72e-09	4e-07	2.56e-07	5695	tags=57%, list=24%, signal=43%	MASP1/SELP/C4B/C4A/C3/KRT13/CFD/HLA-DRB5/HLA-DOA/KRT27/HLA-DRB1/HLA-DQB1/HLA-DPB1/HLA-DPA1/KRT23/CFI/HLA-DQA1/HLA-DRA/HLA-DMA/ITGAM/MASP2/CAMP/HLA-DMB/ICAM1/C2/KRT17/ITGB2/SELPLG/HLA-DOB/C5AR1/KRT15/C3AR1/FCGR3B/C5/FPR1/ITGAL/CFH/KRT40/FPR3/KRT32/IL10/PTAFR/C1QC/C1R/FCGR2A/C1QB/C1QA/KRT39/PLG/KRT12/C1S
hsa04512	ECM-receptor interaction	88	0.635374	1.68172	1.67e-08	5.87e-07	3.76e-07	5493	tags=64%, list=23%, signal=49%	COL6A6/TNXB/COL6A5/ITGA8/COL4A3/TNR/FREM2/VWF/CD36/ITGA9/COL4A6/LAMA2/COL4A4/FRAS1/ITGA10/LAMC3/TNN/NPNT/CHAD/HSPG2/FREM1/ITGB6/THBS4/COL4A5/SV2C/SV2B/ITGA7/GP5/GP1BA/COL9A2/ITGB3/ITGA4/ITGA1/GP9/COMP/LAMB4/LAMB2/SDC1/COL9A1/ITGB4/COL4A2/VTN/RELN/LAMA4/THBS1/ITGB8/CD47/ITGA3/COL4A1/LAMA3/CD44/GP6/COL6A3/ITGB5/ITGA2/SDC4
hsa04270	Vascular smooth muscle contraction	133	0.587369	1.59189	1.62e-08	5.87e-07	3.76e-07	5878	tags=59%, list=24%, signal=45%	PLA2G1B/MYH11/PLA2G3/ADRA1A/ADCY2/PLA2G4E/NPR1/EDN3/GUCY1A2/PLA2G10/ADRA1D/PLA2G12B/PLA2G4F/PLA2G2A/AGTR1/RAMP3/PLCB4/CACNA1C/CALCRL/ACTG2/EDN1/RAMP2/CACNA1D/ADRA1B/ADCY9/PPP1R12B/PRKG1/PRKCB/PTGIR/ADCY5/MYLK/KCNMB2/PPP1R14A/KCNMA1/ADCY4/CACNA1S/EDNRA/PRKCE/MYH10/MYLK3/PLCB2/GUCY1A1/ADCY1/ITPR1/PLA2G2C/PLA2G5/MYLK4/EDN2/MYL9/MYH14/ITPR3/NPR2/JMJD7-PLA2G4B/ADCY7/CACNA1F/KCNMB1/ADCY8/ACTA2/PRKCQ/PL…
hsa04060	Cytokine-cytokine receptor interaction	293	0.502977	1.39937	1.83e-08	5.87e-07	3.76e-07	8282	tags=55%, list=34%, signal=36%	GDF10/CCL14/CNTFR/CX3CR1/BMP3/IL33/IL5RA/TSLP/IL37/CCL17/IL13RA2/NGFR/GDF7/GHR/EDA2R/CCL23/CX3CL1/CCR6/CXCL14/BMP5/IL1RL1/CXCR1/CXCR2/EDA/GDF15/BMP7/XCR1/CCL13/BMP2/CXCL17/CCL19/CD40LG/GDF5/CSF3R/TNFSF15/LEPR/PPBP/IL34/IFNLR1/TNFSF13/CCR4/CSF2/TGFB2/TNFRSF19/CCL22/TGFBR2/ACVRL1/TNFRSF13B/CCL18/CCL16/IL6R/CCR7/CD4/CCR2/BMP4/TNFSF18/IL12B/IL7R/CRLF2/IL16/IL17RE/CSF1R/EDAR/MSTN/CXCL2/IL20RA/CSF2RB/L…
hsa04024	cAMP signaling pathway	225	0.528201	1.46159	3.73e-08	1.09e-06	6.96e-07	6915	tags=56%, list=29%, signal=41%	GRIA1/ATP1A2/HHIP/CFTR/PPP1R1B/DRD1/SSTR1/CHRM1/ADRB1/GRIN2A/MAPK10/HCN4/ADCY2/ADRB2/NPR1/CNGA4/ATP1B2/FXYD1/EDN3/CHRM2/GLI1/GLP1R/RYR2/ADCYAP1R1/PDE4C/FOS/PTCH1/LHCGR/GABBR2/CACNA1C/EDN1/CACNA1D/ADCYAP1/ADCY9/PLCE1/DRD5/ADCY5/CREB3L1/RAPGEF4/RAPGEF3/CAMK2A/NPY1R/GHRL/PIK3R1/HTR4/GIPR/VIP/NFATC1/ADCY4/CACNA1S/PTGER3/PTGER2/EDNRA/MC2R/ARAP3/ATP1A4/ADCY1/ATP1A1/CNGA3/EDN2/SUCNR1/BDNF/GABBR1/MYL9/GR…
hsa05414	Dilated cardiomyopathy	95	0.605408	1.61156	1.25e-07	3.35e-06	2.15e-06	4630	tags=53%, list=19%, signal=43%	CACNA2D2/DES/SGCA/ITGA8/ADRB1/SLC8A3/ADCY2/TNNC1/SGCG/CACNG6/ITGA9/LAMA2/MYL3/RYR2/ITGA10/CACNA2D3/CACNG4/CACNA1C/ITGB6/CACNB4/CACNA1D/SGCD/ADCY9/TGFB2/CACNB1/ADCY5/DMD/ITGA7/ACTC1/ADCY4/CACNA1S/ITGB3/ADCY1/ITGA4/ITGA1/TNNT2/PLN/ADCY7/ITGB4/CACNA1F/ADCY8/SLC8A1/ADCY6/IGF1/AGT/ITGB8/ITGA3/TTN/TGFB1/CACNB3
hsa05322	Systemic lupus erythematosus	50	0.677243	1.71824	2.74e-07	6.76e-06	4.32e-06	5695	tags=72%, list=24%, signal=55%	C7/CTSG/C6/C8B/ELANE/GRIN2A/C4B/C4A/C3/HLA-DRB5/HLA-DOA/CD40LG/HLA-DRB1/HLA-DQB1/HLA-DPB1/HLA-DPA1/HLA-DQA1/HLA-DRA/HLA-DMA/HLA-DMB/CD28/C2/HLA-DOB/FCGR3B/C5/CD80/IL10/C8A/C1QC/C1R/FCGR2A/C1QB/TNF/C1QA/CD86/C1S
hsa04022	cGMP-PKG signaling pathway	165	0.539038	1.47105	5.92e-07	1.36e-05	8.68e-06	6935	tags=56%, list=29%, signal=40%	ATP1A2/ADRA1A/ADRB1/SLC8A3/ADCY2/EDNRB/ADRB2/NPR1/ATP1B2/GUCY1A2/ADRA1D/AGTR1/ADRA2A/TRPC6/ADRB3/PLCB4/CACNA1C/CACNA1D/ADRA1B/ADCY9/PDE2A/PRKG1/ADRA2C/ADCY5/CREB3L1/MYLK/MEF2C/PDE5A/KCNMB2/PIK3CG/PIK3R6/KCNMA1/NFATC1/ADCY4/CACNA1S/EDNRA/PRKCE/ATP1A4/MYLK3/PLCB2/GUCY1A1/PIK3R5/ADCY1/ITPR1/ATP1A1/MYLK4/ADRA2B/MYL9/ITPR3/NPR2/PLN/ADCY7/KCNJ8/PDE3B/CACNA1F/KCNMB1/NFATC3/ADCY8/CNGA1/CREB5/SLC8A1/NFATC…
hsa04261	Adrenergic signaling in cardiomyocytes	153	0.540035	1.47092	1.09e-06	2.33e-05	1.49e-05	5722	tags=48%, list=24%, signal=37%	AGTR2/CACNA2D2/SCN4B/ATP1A2/SCN7A/ADRA1A/ADRB1/SLC8A3/ADCY2/ADRB2/KCNQ1/ATP1B2/TNNC1/CACNG6/ADRA1D/MYL3/AGTR1/RYR2/CACNA2D3/CACNG4/PLCB4/CACNA1C/KCNE1/CACNB4/CACNA1D/ADRA1B/ADCY9/CACNB1/ADCY5/CREB3L1/RAPGEF4/RAPGEF3/CAMK2A/PIK3CG/PIK3R6/ACTC1/ADCY4/CACNA1S/ATP1A4/PLCB2/PIK3R5/ADCY1/ATP1A1/TNNT2/PLN/ADCY7/BCL2/CACNA1F/ADCY8/CREB5/SLC8A1/SCN5A/ATP2B2/POPDC2/ADCY6/CALML4/CAMK2D/GNAQ/SLC9A1/AGT/RPS6K…
hsa04925	Aldosterone synthesis and secretion	98	0.580789	1.54817	1.62e-06	3.24e-05	2.07e-05	4401	tags=51%, list=18%, signal=42%	ATP1A2/KCNK3/ADCY2/KCNJ5/NPR1/ATP1B2/AGTR1/PLCB4/CACNA1C/CACNA1H/CACNA1D/ADCY9/PDE2A/NR4A1/CAMK1D/CYP11A1/PRKCB/ADCY5/CACNA1G/CREB3L1/CYP21A2/CAMK2A/ADCY4/CACNA1S/PRKCE/MC2R/ATP1A4/PLCB2/ADCY1/ITPR1/ATP1A1/CAMK1G/ITPR3/CAMK4/NR4A2/ADCY7/CACNA1F/ADCY8/CREB5/ATP2B2/ITPR2/CAMK1/ADCY6/CALML4/CAMK2D/GNAQ/AGT/LDLR/PRKD1/ATP2B4
hsa04924	Renin secretion	69	0.615157	1.60144	2.12e-06	3.99e-05	2.55e-05	4987	tags=61%, list=21%, signal=48%	AQP1/ADRB1/ADRB2/NPR1/EDN3/GUCY1A2/AGTR1/ADCYAP1R1/ADRB3/PDE1C/PLCB4/CACNA1C/CLCA2/EDN1/CACNA1D/ACE/ADCYAP1/PTGER4/ADCY5/KCNMA1/CACNA1S/PDE1A/PTGER2/PDE1B/EDNRA/PLCB2/GUCY1A1/ITPR1/EDN2/ITPR3/KCNJ2/PDE3B/CACNA1F/ITPR2/ADCY6/CALML4/GNAQ/AGT/GNAI1/ADORA1/PDE3A/GUCY1B1
hsa04972	Pancreatic secretion	102	0.576516	1.54051	2.91e-06	5.18e-05	3.31e-05	4585	tags=44%, list=19%, signal=36%	PLA2G1B/SCTR/ATP1A2/CFTR/CPB2/CPA3/PLA2G3/ADCY2/KCNQ1/ATP1B2/PLA2G10/PLA2G12B/PLA2G2A/RYR2/SLC4A4/PRSS2/PLCB4/CLCA2/ADCY9/CHRM3/PRKCB/ADCY5/AMY2B/RAB27B/KCNMA1/CA2/ADCY4/ATP1A4/PLCB2/ADCY1/ITPR1/PLA2G2C/ATP1A1/PLA2G5/ITPR3/ADCY7/SLC12A2/ADCY8/ATP2B2/ITPR2/ADCY6/GNAQ/SLC9A1/ATP2B4/PRSS1
hsa05410	Hypertrophic cardiomyopathy	90	0.586082	1.55558	3.28e-06	5.55e-05	3.55e-05	6753	tags=60%, list=28%, signal=43%	CACNA2D2/DES/SGCA/ITGA8/SLC8A3/TNNC1/SGCG/CACNG6/ITGA9/LAMA2/MYL3/RYR2/ITGA10/CACNA2D3/CACNG4/CACNA1C/ITGB6/CACNB4/EDN1/CACNA1D/ACE/SGCD/TGFB2/CACNB1/DMD/ITGA7/ACTC1/CACNA1S/ITGB3/ITGA4/ITGA1/TNNT2/ITGB4/CACNA1F/SLC8A1/IGF1/AGT/ITGB8/ITGA3/TTN/TGFB1/CACNB3/TNF/CACNA2D4/ITGB5/ITGA2/TGFB3/ATP2A3/ITGA6/TPM1/SGCB/LMNA/PRKAB1/PRKAG3
hsa04976	Bile secretion	89	0.574022	1.52165	1.06e-05	0.000170594	0.000109086	4350	tags=42%, list=18%, signal=34%	AQP4/SCTR/ATP1A2/CFTR/BAAT/AQP1/NR0B2/ADCY2/ATP1B2/SLC5A1/SLC10A2/SLC4A4/UGT2B15/ADCY9/ADCY5/ABCC3/CA2/ADCY4/SLC51B/NR1H4/ABCG2/ATP1A4/SLC4A5/ADCY1/KCNN2/ATP1A1/EPHX1/SLC9A3/ADCY7/ABCC4/ADCY8/RXRA/UGT1A6/ADCY6/SLC9A1/ABCB1/LDLR
hsa04921	Oxytocin signaling pathway	154	0.518745	1.41347	1.34e-05	0.00019563	0.000125095	6974	tags=55%, list=29%, signal=40%	CACNA2D2/ADCY2/PLA2G4E/KCNJ5/NPR1/GUCY1A2/CACNG6/PLA2G4F/RYR2/CACNA2D3/FOS/CACNG4/PLCB4/CACNA1C/GNAO1/CACNB4/CACNA1D/ADCY9/PPP1R12B/CAMK1D/PRKCB/CACNB1/ADCY5/MYLK/MEF2C/CAMK2A/PIK3CG/PIK3R6/NFATC1/ADCY4/CACNA1S/RCAN1/MYLK3/PLCB2/GUCY1A1/PIK3R5/ADCY1/ITPR1/RYR1/MYLK4/MYL9/CAMK1G/ITPR3/CAMK4/JUN/NPR2/JMJD7-PLA2G4B/ADCY7/KCNJ2/CACNA1F/NFATC3/ADCY8/KCNJ12/NFATC2/PLA2G4C/OXTR/ITPR2/CAMK1/ADCY6/CALML4/…
hsa04015	Rap1 signaling pathway	210	0.492071	1.35742	1.29e-05	0.00019563	0.000125095	6686	tags=52%, list=28%, signal=38%	VEGFD/FGF10/GRIN2A/CNR1/ANGPT1/ADCY2/RAP1GAP/FGFR3/NGFR/FGFR2/TEK/FGF9/HGF/ANGPT4/PLCB4/GNAO1/FGF18/LPAR3/RASGRP2/ADCY9/PLCE1/RAPGEF5/KDR/KIT/PRKCB/ADCY5/RAPGEF4/FGF2/ITGAM/FGF7/RAPGEF3/FGFR4/FLT4/PIK3R1/CSF1R/PDGFRB/ADCY4/MAGI1/PDGFA/ARAP3/PLCB2/ITGB3/MAGI2/ADCY1/ITGB2/RASSF5/P2RY1/DOCK4/FGF1/MAGI3/EPHA2/PDGFD/PDGFRA/ADCY7/DRD2/FPR1/ITGAL/F2RL3/F2R/ADCY8/SIPA1L2/TIAM1/APBB1IP/ADCY6/ADORA2A/CALML…
hsa05144	Malaria	49	0.626246	1.58496	1.81e-05	0.000252137	0.000161229	5068	tags=63%, list=21%, signal=50%	ACKR1/HBB/SELP/HBA2/CD36/HGF/CD40LG/THBS4/CR1/HBA1/TLR2/TGFB2/PECAM1/SELE/TLR4/GYPC/CD81/ICAM1/CSF3/LRP1/ITGB2/SDC2/COMP/SDC1/ITGAL/IL10/KLRB1/THBS1/TGFB1/TNF/CCL2
hsa04510	Focal adhesion	203	0.492223	1.35447	2.19e-05	0.000293196	0.000187484	6630	tags=51%, list=27%, signal=37%	VEGFD/RASGRF1/COL6A6/TNXB/COL6A5/ITGA8/MAPK10/COL4A3/TNR/VWF/CAV3/ITGA9/COL4A6/LAMA2/COL4A4/PIP5K1B/SHC3/HGF/ITGA10/LAMC3/TNN/CHAD/ITGB6/THBS4/EMP2/PPP1R12B/PAK3/CAV1/KDR/COL4A5/PRKCB/MYLK/ITGA7/PAK5/FLT4/EMP1/PIK3R1/PDGFRB/SHC2/FLNA/PDGFA/CCND3/MYLK3/COL9A2/ITGB3/ITGA4/MYLK4/ITGA1/PARVG/MYL9/COMP/CAV2/PDGFD/JUN/LAMB4/PDGFRA/LAMB2/BCL2/COL9A1/ITGB4/COL4A2/VTN/RELN/CCND2/LAMA4/ILK/PARVA/PDGFB/IGF1…
hsa04072	Phospholipase D signaling pathway	147	0.515988	1.40384	3.23e-05	0.000414381	0.000264976	8079	tags=64%, list=33%, signal=43%	FCER1A/MS4A2/ADCY2/PLA2G4E/PTGFR/PLA2G4F/AGTR1/PIP5K1B/SHC3/CXCR1/CXCR2/GRM7/PLCB4/AVPR2/LPAR3/ADCY9/KIT/ADCY5/RAPGEF4/RAPGEF3/PIK3CG/PIK3R1/PIK3R6/PDGFRB/ADCY4/SHC2/PDGFA/PLCB2/PIK3R5/ADCY1/PLPP3/GRM3/CYTH3/DNM3/PTK2B/PDGFD/PLCG2/PDGFRA/JMJD7-PLA2G4B/ADCY7/F2R/GAB1/ADCY8/PLA2G4C/ADCY6/PDGFB/GAB2/SHC4/AGT/AGPAT4/KITLG/GRM6/PIK3R3/SYK/PIK3CD/TSC2/PDGFC/LPAR6/AVPR1B/CYTH4/GRM1/AKT3/PLA2G4B/DNM2/MRA…
hsa04974	Protein digestion and absorption	103	0.547949	1.46497	3.45e-05	0.000426161	0.000272508	6115	tags=49%, list=25%, signal=36%	ATP1A2/COL6A6/CPB2/ELN/CPA3/COL6A5/SLC8A3/COL21A1/KCNQ1/COL4A3/ATP1B2/COL14A1/COL4A6/COL4A4/COL17A1/PRSS2/ACE2/SLC1A1/XPNPEP2/SLC7A8/COL25A1/DPP4/KCNK5/COL13A1/COL4A5/COL28A1/ATP1A4/COL9A2/COL19A1/ATP1A1/COL8A1/SLC9A3/COL16A1/COL11A2/COL9A1/COL4A2/COL8A2/SLC8A1/PRSS1/COL4A1/COL10A1/COL23A1/COL6A3/COL27A1/MME/CELA2B/ATP1B1/COL18A1/SLC7A7/SLC16A10
hsa00590	Arachidonic acid metabolism	57	0.610695	1.56967	4.01e-05	0.000477103	0.000305083	6123	tags=58%, list=25%, signal=43%	PLA2G1B/PLA2G3/HPGDS/HPGD/ALOX15/PLA2G4E/PTGDS/PLA2G10/ALOX15B/PLA2G12B/PLA2G4F/PLA2G2A/ALOX5/EPHX2/CYP2U1/GGT5/PTGIS/PLA2G2C/PLA2G5/GGT1/PTGS1/JMJD7-PLA2G4B/TBXAS1/PLB1/PLA2G4C/LTC4S/LTA4H/CYP2C8/CYP2C9/PLA2G4B/PLA2G6/CYP2J2/CYP2B6
hsa04014	Ras signaling pathway	234	0.478408	1.32671	4.41e-05	0.000505105	0.000322989	7868	tags=56%, list=33%, signal=38%	VEGFD/PLA2G1B/RASGRF1/FGF10/PLA2G3/GRIN2A/ANGPT1/MAPK10/PLA2G4E/FGFR3/NGFR/PLA2G10/FGFR2/PLA2G12B/NTRK2/PLA2G4F/TEK/PLA2G2A/FGF9/SHC3/HGF/ANGPT4/RASGRP4/GNG7/NTF3/FGF18/RASGRP2/PLCE1/PAK3/RAPGEF5/KDR/NTF4/KIT/PRKCB/FLT3/RGL1/PLA1A/FGF2/PAK5/FGF7/FGFR4/FLT4/PIK3R1/CSF1R/RALGAPA2/PDGFRB/SHC2/PDGFA/PLA2G2C/PLA2G5/GNG2/RASSF5/BDNF/FGF1/EPHA2/PDGFD/PLCG2/PDGFRA/JMJD7-PLA2G4B/FOXO4/ETS1/GAB1/RASGRP1/PL…
hsa04061	Viral protein interaction with cytokine and cytokine receptor	98	0.546878	1.45777	5.19e-05	0.000574662	0.000367467	6389	tags=55%, list=26%, signal=41%	CCL14/CX3CR1/IL37/CCL17/CCL23/CX3CL1/CCR6/CXCL14/CXCR1/CXCR2/XCR1/CCL13/CCL19/PPBP/IL34/CCR4/CCL22/CCL18/CCL16/IL6R/CCR7/CCR2/CSF1R/CXCL2/IL20RA/ACKR4/CXCL12/IL6ST/IL24/TNFRSF1B/CCL28/TNFSF14/CXCR5/TNFRSF10C/IL10/CXCL6/IL10RA/CCR1/CCL15/TNFSF10/IL2/TNFRSF14/CCR8/TNF/CXCL1/CCL2/CSF1/IL18R1/CCL21/LTA/CXCR4/CCR9/CXCL3/IL18
hsa05412	Arrhythmogenic right ventricular cardiomyopathy	77	0.575515	1.50963	5.7e-05	0.000609555	0.00038978	5466	tags=51%, list=23%, signal=39%	CACNA2D2/DES/SGCA/ITGA8/SLC8A3/ACTN2/SGCG/CACNG6/ITGA9/LAMA2/RYR2/ITGA10/CACNA2D3/CACNG4/CACNA1C/ITGB6/CACNB4/CACNA1D/SGCD/CACNB1/DMD/ITGA7/TCF7L1/CACNA1S/ITGB3/ITGA4/ITGA1/CTNNA3/ITGB4/CACNA1F/SLC8A1/ITGB8/ITGA3/CACNB3/TCF7/GJA1/CACNA2D4/ITGB5/ITGA2
hsa04927	Cortisol synthesis and secretion	65	0.584431	1.51505	6.94e-05	0.00071838	0.000459367	4350	tags=52%, list=18%, signal=43%	KCNK3/KCNA4/ADCY2/AGTR1/PLCB4/CACNA1C/CACNA1H/CYP17A1/CACNA1D/ADCY9/NR4A1/CYP11A1/PDE8B/ADCY5/CACNA1G/CREB3L1/CYP21A2/ADCY4/CACNA1S/MC2R/PLCB2/ADCY1/ITPR1/PBX1/ITPR3/ADCY7/CACNA1F/ADCY8/CREB5/ITPR2/ADCY6/GNAQ/AGT/LDLR
hsa00982	Drug metabolism - cytochrome P450	69	0.574601	1.49586	8.29e-05	0.000831719	0.000531842	7025	tags=57%, list=29%, signal=40%	ADH1B/ADH1C/HPGDS/FMO2/GSTA1/ALDH3A1/MAOB/GSTM5/GSTA3/GSTA2/ADH7/ADH1A/FMO5/CYP2A6/MAOA/FMO3/UGT2B15/CYP3A5/CYP1A2/FMO4/ALDH3B1/GSTM1/GSTM2/ADH6/AOX1/UGT1A6/GSTT2B/GSTA4/CYP2D6/CYP2C8/CYP2C9/GSTT2/CYP2A7/GSTM3/CYP2B6/CYP3A4/GSTM4/GSTO2/MGST2
hsa04971	Gastric acid secretion	76	0.579086	1.51911	8.97e-05	0.000846695	0.000541418	5668	tags=57%, list=23%, signal=43%	ATP1A2/CFTR/ADCY2/KCNJ15/KCNQ1/ATP1B2/KCNJ16/PLCB4/ADCY9/CHRM3/PRKCB/ADCY5/MYLK/CAMK2A/CA2/ADCY4/ATP1A4/MYLK3/PLCB2/ADCY1/ITPR1/ATP4B/ATP1A1/MYLK4/SLC9A4/ITPR3/ADCY7/KCNJ2/ADCY8/HRH2/ITPR2/ADCY6/CALML4/CAMK2D/GNAQ/SLC9A1/KCNJ1/GNAI1/CCKBR/EZR/GNAI2/PRKCA/ATP1B1
hsa05032	Morphine addiction	91	0.548287	1.45569	8.86e-05	0.000846695	0.000541418	5657	tags=52%, list=23%, signal=40%	DRD1/ADCY2/KCNJ5/GABRP/PDE4C/PDE1C/GABBR2/GNAO1/GNG7/ADCY9/PDE2A/PDE7B/PDE8B/PRKCB/ADCY5/GABRB3/GRK5/GABRE/ADCY4/GABRB2/PDE1A/PDE1B/ADCY1/ARRB1/GABRD/PDE11A/GNG2/GABBR1/ADCY7/PDE3B/PDE4B/PDE4A/ADCY8/ADCY6/GNGT2/PDE4D/GNG11/GNAI1/GNG12/ADORA1/PDE3A/ARRB2/GRK3/GABRG3/GNAI2/PRKCA/PDE8A
hsa04911	Insulin secretion	86	0.553298	1.46255	9.53e-05	0.000874233	0.000559028	4180	tags=47%, list=17%, signal=39%	ATP1A2/ADCY2/ATP1B2/GLP1R/RYR2/ABCC8/ADCYAP1R1/PLCB4/CACNA1C/CACNA1D/ADCYAP1/ADCY9/CHRM3/PRKCB/ADCY5/CREB3L1/RAPGEF4/KCNJ11/KCNMB2/CAMK2A/KCNMA1/ADCY4/CACNA1S/ATP1A4/PLCB2/ADCY1/KCNN2/ATP1A1/TRPM4/ITPR3/ADCY7/VAMP2/KCNN3/CACNA1F/KCNMB1/ADCY8/CREB5/ADCY6/CAMK2D/GNAQ
hsa05205	Proteoglycans in cancer	203	0.480287	1.32163	0.000103218	0.000920358	0.000588522	8805	tags=62%, list=36%, signal=40%	ERBB4/HPSE2/SHH/GPC3/IHH/WNT3A/WNT11/CAV3/HGF/WNT4/WNT7A/PTCH1/HSPG2/DCN/TLR2/TIMP3/TGFB2/PPP1R12B/PLCE1/CAV1/KDR/PRKCB/WNT9B/HSPB2/TLR4/FGF2/IL12B/WNT2B/WNT7B/CAMK2A/PIK3R1/HBEGF/ANK3/ANK2/FLNA/ITGB3/ITPR1/WNT10A/SDC2/WNT5A/LUM/CAV2/ITPR3/MSN/FZD4/PLCG2/FZD7/FAS/SDC1/VTN/MMP2/FZD1/GAB1/TIAM1/ITPR2/CAMK2D/GPC1/IGF1/FZD8/THBS1/SLC9A1/PDPK1/FZD2/TGFB1/PIK3R3/CDKN1A/ARHGEF12/ANK1/HCLS1/CD44/PIK3CD/T…
hsa04010	MAPK signaling pathway	294	0.453952	1.26342	0.000134903	0.00117038	0.000748396	7868	tags=52%, list=33%, signal=36%	VEGFD/CACNA2D2/ERBB4/RASGRF1/FGF10/ANGPT1/MAPK10/PLA2G4E/FGFR3/NGFR/FGFR2/CACNG6/NTRK2/PLA2G4F/TEK/FGF9/HGF/ANGPT4/CACNA2D3/FOS/CACNG4/RASGRP4/CACNA1C/CACNA1H/NTF3/CACNB4/RPS6KA2/FGF18/RASGRP2/CACNA1D/TGFB2/DUSP1/NR4A1/KDR/NTF4/KIT/TGFBR2/MECOM/PRKCB/CACNB1/FLT3/CACNA1G/PTPN5/MEF2C/FGF2/PTPRR/FGF7/FGFR4/FLT4/MAPK8IP1/CSF1R/PDGFRB/NFATC1/CACNA1S/FLNA/PDGFA/MAP3K3/ARRB1/BDNF/RPS6KA6/FGF1/IL1R1/DUSP…
hsa04724	Glutamatergic synapse	114	0.518214	1.39172	0.000189317	0.00159923	0.00102263	5854	tags=50%, list=24%, signal=38%	GRIA1/GRIN2A/ADCY2/PLA2G4E/SLC1A7/GRIK4/PLA2G4F/GRM7/PLCB4/CACNA1C/GNAO1/GNG7/SLC1A1/SLC17A8/CACNA1D/ADCY9/GRIK3/PRKCB/ADCY5/DLGAP1/HOMER2/SLC1A2/GLS2/SHANK3/ADCY4/PLCB2/ADCY1/GRM3/ITPR1/GNG2/GRIN3B/ITPR3/JMJD7-PLA2G4B/ADCY7/GRIA3/ADCY8/PLA2G4C/DLG4/ITPR2/SLC1A3/ADCY6/GNAQ/GNGT2/SHANK2/GRM6/GNG11/GNAI1/GNG12/GLUL/GRK3/SHANK1/GRM1/PLA2G4B/GNAI2/PRKCA/GRM5/GRIK2
hsa04672	Intestinal immune network for IgA production	45	0.616781	1.55133	0.00023996	0.00197506	0.00126295	7734	tags=78%, list=32%, signal=53%	PIGR/HLA-DRB5/HLA-DOA/CD40LG/HLA-DRB1/HLA-DQB1/HLA-DPB1/HLA-DPA1/TNFSF13/HLA-DQA1/HLA-DRA/TNFRSF13B/HLA-DMA/HLA-DMB/CD28/CXCL12/ITGA4/HLA-DOB/ICOSLG/CCL28/CD80/IL10/LOC102723996/TGFB1/MAP3K14/IL2/CD86/CXCR4/CCR9/CD40/IL4/ICOS/TNFSF13B/ITGB7/MADCAM1
hsa05146	Amoebiasis	101	0.526131	1.40592	0.000275696	0.00221246	0.00141475	6954	tags=55%, list=29%, signal=40%	CTSG/CD1A/CD1E/CD1C/C8B/CD1B/COL4A3/COL4A6/LAMA2/COL4A4/LAMC3/RAB7B/PLCB4/TLR2/CSF2/TGFB2/COL4A5/PRKCB/GNA14/SERPINB10/TLR4/IL12B/ITGAM/PIK3R1/CXCL2/PLCB2/ADCY1/ITGB2/NOS2/IL1R1/LAMB4/LAMB2/COL4A2/CD1D/IL10/LAMA4/GNAQ/GNAL/TGFB1/PIK3R3/C8A/COL4A1/LAMA3/PIK3CD/TNF/CXCL1/GNA11/PRKCA/CD14/ARG1/TGFB3/CXCL3/SERPINB6/PRKACB/IL12A/VCL
hsa05310	Asthma	27	0.674548	1.62742	0.000310698	0.00243253	0.00155548	2992	tags=56%, list=12%, signal=49%	FCER1A/MS4A2/HLA-DRB5/HLA-DOA/CD40LG/HLA-DRB1/HLA-DQB1/HLA-DPB1/HLA-DPA1/EPX/HLA-DQA1/HLA-DRA/HLA-DMA/HLA-DMB/HLA-DOB
hsa04713	Circadian entrainment	97	0.528748	1.40912	0.000366833	0.00277247	0.00177285	4593	tags=47%, list=19%, signal=39%	GRIA1/GRIN2A/ADCY2/KCNJ5/GUCY1A2/NOS1/RYR2/ADCYAP1R1/FOS/PLCB4/CACNA1C/CACNA1H/GNAO1/GNG7/CACNA1D/ADCYAP1/ADCY9/PRKG1/PRKCB/ADCY5/CACNA1G/PER3/CAMK2A/PER1/ADCY4/PLCB2/GUCY1A1/ADCY1/ITPR1/RYR1/GNG2/ITPR3/ADCY7/GRIA3/ADCY8/ADCY6/CALML4/CAMK2D/GNAQ/GNGT2/RYR3/RASD1/RPS6KA5/GNG11/GNAI1/GNG12
hsa04151	PI3K-Akt signaling pathway	352	0.445637	1.2473	0.00037139	0.00277247	0.00177285	5571	tags=37%, list=23%, signal=29%	VEGFD/ERBB4/COL6A6/TNXB/FGF10/COL6A5/ITGA8/CHRM1/ANGPT1/COL4A3/TNR/FGFR3/CHRM2/NGFR/VWF/GHR/FGFR2/ITGA9/COL4A6/NTRK2/LAMA2/TEK/COL4A4/FGF9/HGF/ITGA10/LAMC3/ANGPT4/TNN/CHAD/GNG7/ITGB6/CSF3R/THBS4/NTF3/FGF18/LPAR3/TLR2/NR4A1/KDR/NTF4/COL4A5/KIT/FLT3/CREB3L1/IL6R/TLR4/FGF2/ITGA7/IL7R/TCL1A/FGF7/FGFR4/FLT4/PIK3CG/PIK3R1/PIK3R6/CSF1R/PDGFRB/MAGI1/PDGFA/CSF3/CCND3/COL9A2/ITGB3/MAGI2/PIK3R5/ITGA4/GNG2/B…
hsa04725	Cholinergic synapse	113	0.510822	1.37164	0.000471686	0.00344116	0.00220045	5586	tags=50%, list=23%, signal=39%	CHRM1/ADCY2/KCNQ1/CHRM2/SLC5A7/FOS/PLCB4/CACNA1C/GNAO1/GNG7/CACNA1D/ADCY9/CHRM3/PRKCB/ADCY5/CREB3L1/KCNQ3/CAMK2A/PIK3CG/PIK3R1/PIK3R6/ADCY4/CACNA1S/PLCB2/PIK3R5/ADCY1/ITPR1/GNG2/ITPR3/CAMK4/ADCY7/KCNJ2/BCL2/CACNA1F/KCNQ4/CHRNA6/ADCY8/KCNJ12/CREB5/ITPR2/ADCY6/CAMK2D/GNAQ/GNGT2/GNG11/GNAI1/KCNQ5/PIK3R3/GNG12/CHRNA7/PIK3CD/AKT3/GNAI2/GNA11/CHRNA4/PRKCA/ACHE
hsa05323	Rheumatoid arthritis	88	0.533763	1.41277	0.000572432	0.00405849	0.0025952	6389	tags=52%, list=26%, signal=39%	ANGPT1/TEK/ATP6V0D2/HLA-DRB5/FOS/HLA-DOA/HLA-DRB1/HLA-DQB1/HLA-DPB1/HLA-DPA1/TLR2/TNFSF13/CSF2/TGFB2/HLA-DQA1/HLA-DRA/HLA-DMA/TLR4/HLA-DMB/CD28/CXCL2/LTB/ICAM1/CXCL12/ITGB2/ACP5/HLA-DOB/JUN/ITGAL/CD80/TNFRSF11A/CXCL6/ATP6V1B1/ATP6V0A1/TGFB1/ATP6V0D1/TNF/CXCL1/CCL2/CSF1/CD86/FLT1/TGFB3/ATP6V1B2/CXCL3/IL18
hsa04260	Cardiac muscle contraction	87	0.530054	1.40139	0.00058159	0.00405849	0.0025952	3909	tags=29%, list=16%, signal=24%	CACNA2D2/ATP1A2/CASQ2/SLC8A3/ATP1B2/TNNC1/CACNG6/MYL3/RYR2/CACNA2D3/COX4I2/CACNG4/CACNA1C/CACNB4/CACNA1D/HRC/CACNB1/ACTC1/COX7A1/CACNA1S/ATP1A4/ATP1A1/TNNT2/CACNA1F/SLC8A1
hsa00430	Taurine and hypotaurine metabolism	16	0.749178	1.68713	0.000637983	0.00417944	0.00267254	3028	tags=62%, list=13%, signal=55%	GGT6/BAAT/FMO2/CDO1/FMO5/FMO3/GADL1/GGT5/FMO4/GGT1
hsa00350	Tyrosine metabolism	36	0.626591	1.54935	0.000612124	0.00417944	0.00267254	3794	tags=42%, list=16%, signal=35%	ADH1B/ADH1C/TYRP1/AOC3/ALDH3A1/MAOB/ADH7/ADH1A/MAOA/PNMT/ALDH3B1/TPO/DCT/ADH6/AOX1
hsa04742	Taste transduction	85	0.53152	1.40346	0.000636543	0.00417944	0.00267254	5233	tags=35%, list=22%, signal=28%	SCNN1B/HCN4/SCNN1G/P2RX2/PDE1C/GABBR2/PLCB4/CACNA1C/HTR3C/CHRM3/KCNK5/ADCY4/PKD2L1/PDE1A/PDE1B/PLCB2/P2RX3/TAS1R1/P2RY1/GABBR1/ITPR3/SCN9A/ADCY8/HTR1F/ADCY6/SCNN1A/PKD1L3/ASIC2/GRM1/ENTPD2
hsa04360	Axon guidance	182	0.471463	1.29127	0.000664019	0.004263	0.00272597	8989	tags=63%, list=37%, signal=40%	ROBO2/SLIT3/SHH/NTNG1/GDF7/SEMA6D/EPHA4/LRRC4/SLIT2/TRPC6/BMP7/WNT4/SEMA5A/EPHA3/PLXNA2/DPYSL2/EPHB6/PTCH1/RGMA/LRRC4C/DCC/PAK3/SEMA3G/SEMA3E/ABLIM3/SEMA3B/NTN1/NTN4/UNC5C/PLXNA4/PAK5/SEMA3D/CAMK2A/PIK3R1/SRGAP3/SEMA6A/BOC/CXCL12/NEO1/EFNB1/EFNB3/PLXNB2/PLXNB1/MYL9/ABLIM2/WNT5A/UNC5B/EPHA2/EFNB2/TRPC3/PLCG2/PLXNB3/SEMA4A/NFATC3/RND1/PLXNC1/ABLIM1/NFATC2/UNC5A/ILK/CAMK2D/PDPK1/EPHA5/RGS3/PRKCZ/SLI…
hsa04611	Platelet activation	124	0.503289	1.35918	0.000682336	0.00429471	0.00274625	6662	tags=58%, list=28%, signal=42%	ADCY2/PLA2G4E/P2RY12/VWF/GUCY1A2/PLA2G4F/PLCB4/RASGRP2/ADCY9/PRKG1/PTGIR/ADCY5/MYLK/PIK3CG/PIK3R1/PIK3R6/BTK/GP5/ADCY4/GP1BA/MYLK3/PLCB2/ITGB3/GUCY1A1/PIK3R5/ADCY1/ITPR1/MYLK4/P2RY1/GP9/PTGS1/ITPR3/PLCG2/JMJD7-PLA2G4B/ADCY7/TBXAS1/F2RL3/F2R/RASGRP1/ADCY8/PLA2G4C/APBB1IP/ITPR2/ADCY6/P2RX1/GNAQ/TLN2/PRKCZ/FERMT3/GNAI1/PIK3R3/SYK/ARHGEF12/FCGR2A/PIK3CD/GUCY1B1/AKT3/TLN1/GP6/PLA2G4B/MAPK11/GNAI2/ITGA…
hsa04923	Regulation of lipolysis in adipocytes	55	0.562831	1.44164	0.000746448	0.00460788	0.0029465	7388	tags=67%, list=31%, signal=47%	FABP4/ADRB1/ADCY2/ADRB2/NPR1/AQP7/ADRB3/MGLL/ADCY9/PRKG1/ADCY5/NPY1R/PIK3R1/ADCY4/PTGER3/ADCY1/PTGS1/ADCY7/PDE3B/PLIN1/ADCY8/ADCY6/PNPLA2/GNAI1/PIK3R3/ADORA1/PIK3CD/IRS4/AKT3/GNAI2/PRKG2/INSR/NPPA/PRKACB/LIPE/AKT1/PTGS2
hsa00980	Metabolism of xenobiotics by cytochrome P450	75	0.538929	1.41232	0.000847194	0.00513112	0.00328109	7025	tags=52%, list=29%, signal=37%	ADH1B/ADH1C/HPGDS/CYP2F1/GSTA1/ALDH3A1/GSTM5/GSTA3/GSTA2/ADH7/ADH1A/CYP2A6/UGT2B15/CYP2A13/CYP2S1/CYP3A5/CYP1A2/ALDH3B1/EPHX1/GSTM1/GSTM2/ADH6/DHDH/UGT1A6/GSTT2B/GSTA4/CYP2D6/CYP2C9/CYP1B1/GSTT2/AKR1C1/CYP2A7/GSTM3/CYP2B6/CYP3A4/HSD11B1/GSTM4/GSTO2/MGST2
hsa04310	Wnt signaling pathway	167	0.473743	1.29367	0.000883829	0.00525387	0.00335958	8874	tags=60%, list=37%, signal=39%	WIF1/RSPO2/RSPO1/WNT3A/RSPO4/SFRP5/MAPK10/LGR6/WNT11/DAAM2/FRZB/WNT4/WNT7A/NKD1/PLCB4/GPC4/DKK2/NKD2/SFRP1/LGR5/PRKCB/MMP7/WNT9B/AXIN2/SOX17/PRICKLE4/TLE2/APCDD1/TCF7L1/PRICKLE2/WNT2B/WNT7B/CAMK2A/PRICKLE1/NFATC1/ROR1/CCND3/PLCB2/TLE4/SFRP4/WNT10A/NOTUM/CXXC4/WNT5A/VANGL2/FRAT1/JUN/FZD4/FZD7/NFATC3/FZD1/CCND2/NFATC2/CTNNBIP1/CAMK2D/FZD8/FZD2/LRP6/APC/TCF7/FBXW11/CREBBP/WNT5B/PRKCA/WNT2/TLE6/CCDC8…
hsa00591	Linoleic acid metabolism	28	0.647219	1.56892	0.000918647	0.00536156	0.00342844	5859	tags=68%, list=24%, signal=51%	PLA2G1B/PLA2G3/ALOX15/PLA2G4E/PLA2G10/PLA2G12B/PLA2G4F/PLA2G2A/CYP1A2/PLA2G2C/PLA2G5/JMJD7-PLA2G4B/PLB1/PLA2G4C/CYP2C8/CYP2C9/PLA2G4B/PLA2G6/CYP2J2
hsa04145	Phagosome	147	0.482588	1.31297	0.000984846	0.00564528	0.00360987	6232	tags=43%, list=26%, signal=32%	SFTPA1/SFTPA2/SFTPD/MARCO/COLEC12/NOS1/CD36/MRC1/C3/RAB7B/ATP6V0D2/HLA-DRB5/HLA-DOA/THBS4/HLA-DRB1/HLA-DQB1/HLA-DPB1/HLA-DPA1/TLR2/OLR1/HLA-DQA1/DYNC2H1/HLA-DRA/HLA-DMA/TLR4/ITGAM/TUBB1/HLA-DMB/MSR1/ITGB3/ITGB2/NCF2/MRC2/CYBB/HLA-DOB/COMP/CD209/FCGR3B/TUBA1A/HLA-E/CLEC4M/NCF4/THBS1/ATP6V1B1/ATP6V0A1/CTSS/RILP/C1R/CLEC7A/ATP6V0D1/FCGR2A/PLA2R1/CORO1A/LAMP1/ITGB5/ITGA2/STX12/CD14/DYNC1LI2/HLA-F/PIK…
hsa05416	Viral myocarditis	56	0.556014	1.42642	0.00107689	0.00606456	0.00387798	3774	tags=45%, list=16%, signal=38%	SGCA/SGCG/LAMA2/HLA-DRB5/HLA-DOA/CD40LG/HLA-DRB1/HLA-DQB1/HLA-DPB1/HLA-DPA1/SGCD/CAV1/HLA-DQA1/HLA-DRA/DMD/HLA-DMA/HLA-DMB/CD28/ICAM1/ITGB2/HLA-DOB/CD55/ITGAL/CD80/HLA-E
hsa04726	Serotonergic synapse	113	0.499281	1.34065	0.00118733	0.00657127	0.00420199	5353	tags=45%, list=22%, signal=35%	SLC6A4/CYP4X1/ALOX15/SLC18A2/PLA2G4E/KCNJ5/ALOX15B/MAOB/PLA2G4F/MAOA/PLCB4/CACNA1C/GNAO1/GNG7/HTR3C/CYP2C18/CACNA1D/DUSP1/ALOX5/PRKCB/ADCY5/GABRB3/RAPGEF3/HTR4/GABRB2/CACNA1S/HTR2A/PLCB2/KCNN2/ITPR1/GNG2/PTGS1/ITPR3/JMJD7-PLA2G4B/SLC18A1/CACNA1F/HTR1F/PLA2G4C/ITPR2/GNAQ/GNGT2/GNG11/GNAI1/GNG12/HTR2B/CYP2D6/CYP2C8/CYP2C9/HTR7/PLA2G4B/GNAI2
hsa05217	Basal cell carcinoma	63	0.552496	1.43237	0.00129778	0.0070608	0.00451502	8688	tags=75%, list=36%, signal=48%	HHIP/SHH/WNT3A/WNT11/GLI1/WNT4/WNT7A/PTCH1/BMP2/WNT9B/AXIN2/BMP4/TCF7L1/WNT2B/WNT7B/GLI2/WNT10A/WNT5A/GADD45B/FZD4/PTCH2/FZD7/FZD1/GLI3/FZD8/FZD2/CDKN1A/APC/TCF7/SUFU/POLK/KIF7/WNT5B/WNT2/WNT9A/GADD45G/LEF1/WNT1/FZD5/APC2/DDB2/FZD3/SMO/TP53/WNT8B/TCF7L2/CTNNB1
hsa04810	Regulation of actin cytoskeleton	229	0.451761	1.25157	0.00138982	0.00743553	0.00475465	6630	tags=45%, list=27%, signal=33%	C7/C6/MYH11/FGF10/C8B/ITGA8/CHRM1/FGFR3/CHRM2/FGFR2/ITGA9/FGF9/PIP5K1B/ITGA10/RGCC/ITGB6/FGF18/CHRM3/PPP1R12B/PAK3/CYFIP2/GSN/IQGAP2/ARHGEF6/MYLK/FGF2/ITGA7/PAK5/ITGAM/FGF7/FGFR4/PIK3R1/PDGFRB/PDGFA/NCKAP1L/MYH10/CXCL12/MYLK3/ITGB3/ITGA4/ITGB2/BAIAP2/MYLK4/ITGA1/FGF1/MYL9/MYH14/PDGFD/MSN/PDGFRA/DIAPH2/FGD3/C5/ITGAL/ITGB4/F2R/TIAM1/PDGFB/ITGAX/SLC9A1/ITGB8/ITGA3/ITGAD/PIK3R3/GNG12/C8A/APC/ARHGEF12…
hsa04918	Thyroid hormone synthesis	75	0.530829	1.39109	0.00155549	0.00805343	0.00514976	4784	tags=40%, list=20%, signal=32%	ATP1A2/DUOX1/ADCY2/IYD/ATP1B2/LRP2/DUOX2/PLCB4/DUOXA2/ADCY9/GPX3/PRKCB/ADCY5/CREB3L1/ADCY4/ATP1A4/PLCB2/ADCY1/ITPR1/ATP1A1/TPO/ITPR3/ADCY7/ADCY8/CREB5/ITPR2/ADCY6/GNAQ/TTR/ALB
hsa04062	Chemokine signaling pathway	190	0.459882	1.26083	0.00153708	0.00805343	0.00514976	7490	tags=52%, list=31%, signal=36%	CCL14/CX3CR1/ADCY2/CCL17/CCL23/CX3CL1/CCR6/CXCL14/SHC3/CXCR1/CXCR2/XCR1/PLCB4/CCL13/CCL19/GNG7/RASGRP2/PPBP/ADCY9/CCR4/CCL22/GRK1/PRKCB/ADCY5/GRK5/CCL18/CCL16/CCR7/CCR2/PIK3CG/PIK3R1/PIK3R6/CXCL2/ADCY4/SHC2/CXCL16/FGR/CXCL12/PLCB2/PIK3R5/ADCY1/ARRB1/HCK/GNG2/ELMO1/DOCK2/PTK2B/PREX1/PLCG2/ADCY7/CCL28/CXCR5/ADCY8/CXCL6/TIAM1/FOXO3/ADCY6/GNAQ/GNGT2/CCR1/SHC4/CCL15/PRKCZ/WAS/GNG11/GNAI1/PIK3R3/GNG12/…
hsa04964	Proximal tubule bicarbonate reclamation	23	0.659311	1.55882	0.00171345	0.00863271	0.00552018	3234	tags=43%, list=13%, signal=38%	ATP1A2/CA4/AQP1/ATP1B2/SLC4A4/GLS2/CA2/ATP1A4/ATP1A1/SLC9A3
hsa04933	AGE-RAGE signaling pathway in diabetic complications	100	0.49711	1.32762	0.00172116	0.00863271	0.00552018	9958	tags=72%, list=41%, signal=43%	VEGFD/AGER/MAPK10/COL4A3/COL4A6/COL4A4/AGTR1/PLCB4/THBD/EDN1/EGR1/TGFB2/PLCE1/COL4A5/TGFBR2/PRKCB/SELE/PLCD1/PIK3R1/NFATC1/ICAM1/PRKCE/PLCB2/FOXO1/CYBB/JUN/PLCG2/BCL2/COL4A2/F3/MMP2/AGT/PRKCZ/TGFB1/PIK3R3/COL4A1/STAT5A/PIK3CD/TNF/CCL2/AKT3/MAPK11/PRKCA/PRKCD/TGFB3/SMAD4/JAK2/STAT5B/STAT3/NOS3/AKT1/NOX1/NFKB1/PLCG1/MAPK3/PLCD3/PLCD4/MAPK9/SMAD2/MAPK1/FN1/SMAD3/CCND1/IL1B/VEGFB/CDC42/TGFBR1/PIM1/MA…
hsa00830	Retinol metabolism	67	0.535639	1.39173	0.00194242	0.00959257	0.00613396	6467	tags=48%, list=27%, signal=35%	ADH1B/ADH1C/HSD17B6/ADH7/ADH1A/CYP2A6/UGT2B15/CYP2C18/ALDH1A1/SDR16C5/CYP3A7/CYP2S1/CYP3A5/ALDH1A2/CYP1A2/LRAT/BCO1/DHRS9/ADH6/AOX1/UGT1A6/DHRS3/RDH5/RETSAT/CYP2C8/CYP2C9/PNPLA4/CYP2A7/ALDH1A3/CYP2B6/AWAT2/CYP3A4
hsa04928	Parathyroid hormone synthesis, secretion and action	106	0.496384	1.32901	0.00197942	0.00962717	0.00615609	6279	tags=50%, list=26%, signal=37%	CASR/RXRG/SLC34A2/ADCY2/PTH1R/KL/PDE4C/FOS/MMP24/PLCB4/EGR1/ADCY9/PRKCB/ADCY5/CREB3L1/MEF2C/AKAP13/HBEGF/ADCY4/MMP15/PLCB2/ADCY1/ARRB1/ITPR1/MMP16/ITPR3/NR4A2/ADCY7/BCL2/PDE4B/PDE4A/ADCY8/CREB5/RXRA/ITPR2/ADCY6/GNAQ/PDE4D/GNAI1/LRP6/CDKN1A/ARRB2/MEF2A/GNAI2/GNA11/VDR/FGFR1/PRKCA/MAFB/JUND/ARHGEF1/PLD2/ARAF
hsa00565	Ether lipid metabolism	46	0.569879	1.43433	0.00213594	0.0102334	0.00654374	7695	tags=65%, list=32%, signal=45%	PLA2G1B/PLA2G3/PLA2G4E/PLA2G10/PLD4/PLA2G12B/PLA2G4F/PLA2G2A/ENPP2/ENPP6/PLPP3/PLA2G2C/GAL3ST1/PLA2G5/LPCAT2/JMJD7-PLA2G4B/PLB1/PLD3/LPCAT1/PLA2G4C/PLA2G4B/PLA2G6/PLD2/CHPT1/CEPT1/PAFAH2/PLA2G7/PLA2G2D/PAFAH1B1/PLPP1
hsa00340	Histidine metabolism	22	0.667239	1.57036	0.00235474	0.0109547	0.00700495	4178	tags=55%, list=17%, signal=45%	ASPA/ALDH3A1/MAOB/HDC/MAOA/AOC1/ALDH2/HNMT/ALDH3B1/ALDH3A2/CARNS1/UROC1
hsa05140	Leishmaniasis	72	0.526548	1.37612	0.00234939	0.0109547	0.00700495	7868	tags=68%, list=33%, signal=46%	C3/HLA-DRB5/FOS/HLA-DOA/CR1/HLA-DRB1/HLA-DQB1/HLA-DPB1/HLA-DPA1/TLR2/TGFB2/HLA-DQA1/PRKCB/HLA-DRA/HLA-DMA/TLR4/IL12B/ITGAM/HLA-DMB/ITGA4/ITGB2/NCF2/NOS2/CYBB/HLA-DOB/JUN/FCGR3B/NCF4/IL10/IFNGR1/TGFB1/FCGR2A/TNF/JAK1/MAPK11/EEF1A1/TGFB3/TRAF6/JAK2/NCF1/TAB1/IL12A/MYD88/IL4/PTGS2/NFKB1/EEF1A2/PTPN6/MAPK3
hsa05330	Allograft rejection	34	0.595921	1.46696	0.00258429	0.0113147	0.00723518	7318	tags=79%, list=30%, signal=55%	HLA-DRB5/HLA-DOA/CD40LG/HLA-DRB1/HLA-DQB1/HLA-DPB1/HLA-DPA1/HLA-DQA1/HLA-DRA/HLA-DMA/IL12B/HLA-DMB/CD28/HLA-DOB/FAS/CD80/HLA-E/IL10/IL2/TNF/CD86/HLA-F/HLA-C/CD40/IL12A/HLA-B/IL4
hsa02010	ABC transporters	45	0.569416	1.4322	0.00250489	0.0113147	0.00723518	6340	tags=58%, list=26%, signal=43%	ABCA8/CFTR/ABCA3/ABCA13/ABCA6/ABCC8/ABCA10/ABCC6/ABCA9/ABCB5/ABCC12/ABCA4/ABCC9/ABCC3/ABCG2/ABCC4/ABCB1/ABCB4/ABCD2/ABCA12/ABCA2/ABCA1/ABCA5/ABCD3/ABCG1/ABCD4
hsa04730	Long-term depression	60	0.548502	1.41698	0.00260838	0.0113147	0.00723518	6566	tags=55%, list=27%, signal=40%	GRIA1/PLA2G4E/GUCY1A2/NOS1/PLA2G4F/PLCB4/GNAO1/PRKG1/PRKCB/GNAZ/PLCB2/GUCY1A1/ITPR1/RYR1/ITPR3/JMJD7-PLA2G4B/GRIA3/PLA2G4C/ITPR2/GNAQ/IGF1/GNAI1/GUCY1B1/GRM1/PLA2G4B/GNAI2/GNA11/PRKCA/CRHR1/IGF1R/PRKG2/ARAF/PPP2CB
hsa05031	Amphetamine addiction	69	0.525923	1.36913	0.00260838	0.0113147	0.00723518	4169	tags=36%, list=17%, signal=30%	GRIA1/PPP1R1B/DRD1/FOSB/GRIN2A/SLC18A2/ARC/MAOB/FOS/MAOA/CACNA1C/CACNA1D/PRKCB/ADCY5/CREB3L1/CAMK2A/GRIN3B/CAMK4/JUN/SLC18A1/GRIA3/SLC6A3/CREB5/CALML4/CAMK2D
hsa04659	Th17 cell differentiation	105	0.497462	1.33142	0.00257138	0.0113147	0.00723518	8772	tags=68%, list=36%, signal=43%	RXRG/MAPK10/HLA-DRB5/FOS/HLA-DOA/HLA-DRB1/HLA-DQB1/HLA-DPB1/HLA-DPA1/HLA-DQA1/TGFBR2/HLA-DRA/RORA/IL6R/HLA-DMA/CD4/HLA-DMB/NFATC1/RORC/IL6ST/HLA-DOB/IL1R1/JUN/NFATC3/RARA/NFATC2/RXRA/PRKCQ/IFNGR1/AHR/STAT6/IL23R/TGFB1/IL27RA/IL2/STAT5A/JAK1/MAPK11/IKBKB/IL4R/EBI3/ZAP70/RUNX1/IRF4/SMAD4/JAK2/PPP3CC/STAT5B/STAT3/IL21R/PPP3CA/RXRB/IL4/NFKB1/IKBKG/TYK2/FOXP3/LAT/CD247/CD3E/IL2RG/PLCG1/MAPK3/IL12RB1/C…
hsa03430	Mismatch repair	23	-0.36901	-1.58187	0.00282471	0.0120898	0.00773079	15258	tags=39%, list=63%, signal=14%	SSBP1/MSH2/RPA3/RFC2/PCNA/RFC3/RFC5/RFC4/EXO1
hsa00970	Aminoacyl-tRNA biosynthesis	25	-0.349696	-1.504	0.00302392	0.0127721	0.00816709	15725	tags=100%, list=65%, signal=35%	FARS2/SEPSECS/MTFMT/WARS2/CARS2/RARS2/LARS2/VARS2/AARS2/QRSL1/HARS2/PARS2/FARSA/IARS2/PSTK/GATB/NARS2/TARS2/MARS2/SARS2/GATC/YARS2/FARSB/DARS2
hsa04916	Melanogenesis	101	0.492063	1.31488	0.00312634	0.0130332	0.00833407	7081	tags=53%, list=29%, signal=38%	TYRP1/WNT3A/ADCY2/EDNRB/WNT11/WNT4/WNT7A/PLCB4/GNAO1/EDN1/ADCY9/KIT/PRKCB/WNT9B/ADCY5/CREB3L1/TCF7L1/WNT2B/WNT7B/CAMK2A/ADCY4/PLCB2/ADCY1/WNT10A/WNT5A/DCT/FZD4/ADCY7/FZD7/FZD1/ADCY8/ADCY6/CALML4/CAMK2D/GNAQ/FZD8/FZD2/MITF/KITLG/GNAI1/TCF7/CREBBP/GNAI2/WNT5B/PRKCA/WNT2/WNT9A/EP300/CAMK2G/CALM1/LEF1/PRKACB/WNT1/FZD5
hsa04960	Aldosterone-regulated sodium reabsorption	37	0.58051	1.43673	0.00329077	0.0135428	0.00865993	5668	tags=57%, list=23%, signal=44%	ATP1A2/SCNN1B/NR3C2/SCNN1G/ATP1B2/PRKCB/PIK3R1/SLC9A3R2/ATP1A4/ATP1A1/NEDD4L/SGK1/IGF1/PDPK1/HSD11B2/KCNJ1/SCNN1A/PIK3R3/PIK3CD/PRKCA/ATP1B1
hsa05320	Autoimmune thyroid disease	49	0.549118	1.38976	0.00350683	0.0142493	0.00911169	7318	tags=51%, list=30%, signal=36%	HLA-DRB5/HLA-DOA/CD40LG/HLA-DRB1/HLA-DQB1/HLA-DPB1/HLA-DPA1/HLA-DQA1/HLA-DRA/HLA-DMA/HLA-DMB/CD28/TPO/HLA-DOB/FAS/CD80/HLA-E/IL10/IL2/CD86/HLA-F/HLA-C/CD40/HLA-B/IL4
hsa05321	Inflammatory bowel disease	62	0.528049	1.36862	0.00390403	0.0154715	0.00989325	8082	tags=68%, list=33%, signal=45%	HLA-DRB5/HLA-DOA/HLA-DRB1/HLA-DQB1/HLA-DPB1/HLA-DPA1/TLR2/TLR5/TGFB2/HLA-DQA1/HLA-DRA/RORA/HLA-DMA/TLR4/IL12B/HLA-DMB/NFATC1/RORC/HLA-DOB/JUN/IL10/IFNGR1/STAT6/IL23R/TGFB1/IL2/TNF/IL18R1/MAF/IL4R/NOD2/TGFB3/IL18/STAT3/IL21R/IL12A/IL4/NFKB1/FOXP3/IL2RG/IL12RB1/STAT4
hsa04142	Lysosome	132	0.479716	1.2993	0.00390403	0.0154715	0.00989325	9267	tags=70%, list=38%, signal=44%	CTSE/CTSG/NAPSA/DNASE2B/LAMP3/CTSH/ATP6V0D2/HYAL1/NPC2/CTSD/FUCA1/LIPA/CTSO/ASAH1/CTSF/ACP5/SORT1/NCOA7/SMPD1/AP3B2/PSAPL1/GGA2/CLN5/CTSZ/IDUA/LITAF/ATP6V0A1/GALC/CTSS/MAN2B1/LGMN/PLA2G15/GNPTAB/DMXL1/PSAP/ATP6V0D1/GNPTG/LAPTM5/AP1S2/CD68/ARSA/LAMP1/AP3S2/TPP1/ABCA2/SLC11A1/MCOLN1/WDR7/NAGA/SGSH/HEXB/IDS/GNS/CLN3/NAGLU/HYAL2/HEXA/DNASE2/GUSB/AGA/IGF2R/LAPTM4A/SUMF1/CTSW/SLC17A5/AP1B1/GLB1/ARSB/HG…
hsa04540	Gap junction	88	0.502582	1.33024	0.00412711	0.0159615	0.0102065	6280	tags=49%, list=26%, signal=36%	DRD1/ADRB1/ADCY2/GUCY1A2/PLCB4/ADCY9/PRKG1/PRKCB/ADCY5/TUBB1/PDGFRB/ADCY4/PDGFA/HTR2A/PLCB2/GUCY1A1/ADCY1/ITPR1/PDGFD/ITPR3/PDGFRA/ADCY7/DRD2/TUBA1A/ADCY8/ITPR2/ADCY6/PDGFB/GNAQ/GNAI1/HTR2B/PDGFC/GJA1/GUCY1B1/GRM1/GNAI2/GNA11/PRKCA/LPAR1/GRM5/MAP2K5/PRKG2/TJP1
hsa04750	Inflammatory mediator regulation of TRP channels	98	0.486743	1.29747	0.00412711	0.0159615	0.0102065	5859	tags=50%, list=24%, signal=38%	MAPK10/ADCY2/PLA2G4E/PLA2G4F/PLCB4/ADCY9/PTGER4/PRKCB/ADCY5/CAMK2A/PIK3R1/ADCY4/PTGER2/PRKCE/HTR2A/PLCB2/ADCY1/ITPR1/F2RL1/IL1R1/ITPR3/TRPV2/PLCG2/JMJD7-PLA2G4B/ADCY7/TRPV4/ADCY8/PRKCQ/PLA2G4C/ITPR2/NTRK1/ADCY6/CALML4/CAMK2D/GNAQ/IGF1/PIK3R3/ASIC2/HTR2B/PIK3CD/PLA2G4B/PRKCH/NGF/MAPK11/P2RY2/PRKCA/PRKCD/PLA2G6/CYP2J2
hsa04340	Hedgehog signaling pathway	55	0.530722	1.3594	0.00420147	0.0160556	0.0102667	9381	tags=80%, list=39%, signal=49%	HHIP/SHH/IHH/LRP2/GLI1/SCUBE2/HHATL/PTCH1/DISP1/HHAT/DHH/BOC/CDON/ARRB1/GLI2/PTCH2/EVC/BCL2/MGRN1/CCND2/GLI3/GPR161/SUFU/ARRB2/FBXW11/GRK3/KIF7/MEGF8/PRKACB/KIF3A/BTRC/CSNK1A1/EFCAB7/SMURF2/SMO/SPOP/EVC2/GAS1/PRKACA/IQCE/MOSMO/SMURF1/CSNK1G3/CCND1
hsa04350	TGF-beta signaling pathway	97	0.49545	1.32038	0.00427583	0.0161475	0.0103255	8874	tags=65%, list=37%, signal=41%	LEFTY2/GDF7/BMP5/GREM2/BMP7/ID4/BMP2/RGMA/GDF5/DCN/SMAD6/TGFB2/TGFBR2/THSD4/BMP4/LRRC32/NRROS/SMAD9/INHBB/NEO1/FMOD/NOG/SMAD7/CDKN2B/LTBP1/AMHR2/THBS1/FBN1/RGMB/TGFB1/BMPR2/ID3/TNF/CREBBP/BMP6/CHRD/ZFYVE9/LEFTY1/ACVR2A/TGFB3/EP300/ID1/ID2/SMAD4/NBL1/PPP2CB/ROCK1/ACVR1B/NODAL/SMAD1/ZFYVE16/BMP8B/ACVR1/MAPK3/SMURF2/BMPR1A/EMP3/SMAD2/HAMP/RHOA/MAPK1/SMURF1/SKP1
hsa04614	Renin-angiotensin system	23	0.626145	1.48041	0.00631648	0.0234586	0.0150006	1470	tags=30%, list=6%, signal=29%	AGTR2/CTSG/CPA3/CMA1/AGTR1/ACE2/ACE
hsa04934	Cushing syndrome	155	0.459388	1.252	0.00635793	0.0234586	0.0150006	7260	tags=52%, list=30%, signal=36%	KCNK3/WNT3A/KCNA4/ADCY2/WNT11/AGTR1/WNT4/WNT7A/PLCB4/CACNA1C/CACNA1H/CYP17A1/CACNA1D/ADCY9/NR4A1/CYP11A1/PDE8B/WNT9B/ADCY5/CACNA1G/CREB3L1/AXIN2/TCF7L1/CYP21A2/WNT2B/WNT7B/CAMK2A/ADCY4/CACNA1S/MC2R/PLCB2/ADCY1/ITPR1/PBX1/PDE11A/WNT10A/WNT5A/ITPR3/FZD4/ADCY7/FZD7/CACNA1F/CDKN2B/FZD1/ADCY8/CREB5/AHR/ITPR2/ADCY6/CAMK2D/GNAQ/FZD8/RASD1/FZD2/AGT/LDLR/GNAI1/CDKN1A/APC/TCF7/MRAP/GNAI2/GNA11/ARMC5/WNT5B/…
hsa00592	alpha-Linolenic acid metabolism	24	0.624987	1.48507	0.00677724	0.0247215	0.0158082	5808	tags=62%, list=24%, signal=48%	PLA2G1B/PLA2G3/PLA2G4E/PLA2G10/PLA2G12B/PLA2G4F/PLA2G2A/PLA2G2C/PLA2G5/JMJD7-PLA2G4B/PLB1/PLA2G4C/ACAA1/PLA2G4B/PLA2G6
hsa03320	PPAR signaling pathway	74	0.50377	1.31964	0.0071759	0.025594	0.0163661	7311	tags=51%, list=30%, signal=36%	ACADL/RXRG/LPL/FABP4/HMGCS2/AQP7/CD36/SLC27A6/SORBS1/SCD5/PLIN5/CYP27A1/OLR1/ACSL5/ACSBG1/SLC27A1/ACOX2/FABP3/ACSL6/PLIN1/RXRA/ILK/PDPK1/FABP6/ACAA1/PLIN4/FABP5/ACSL1/APOA1/CYP7A1/PPARG/SCP2/ACSL4/PPARA/FABP7/CPT1A/CPT2/RXRB
hsa00230	Purine metabolism	126	0.465108	1.25784	0.00710154	0.025594	0.0163661	6179	tags=42%, list=26%, signal=31%	ADCY2/NPR1/GUCY1A2/ENTPD3/ENPP3/PDE4C/PDE1C/NT5C1A/AK8/ADCY9/PDE2A/PDE7B/AK7/PDE8B/ADCY5/PDE5A/GMPR/AK1/ADCY4/PDE1A/PDE1B/GUCY1A1/ADCY1/PDE11A/AMPD1/ADA2/ENPP4/PDE6B/NPR2/PAPSS2/AK9/ADCY7/PDE3B/RRM2B/PDE4B/PDE4A/ADCY8/ADCY6/PDE4D/NT5E/GUCY2D/PDE3A/NUDT16/GUCY1B1/ENTPD2/PDE9A/ENTPD1/PDE8A/GUCY2F/PAPSS1/PDE6G/AMPD3/NME3
hsa04977	Vitamin digestion and absorption	23	0.619792	1.46539	0.0076781	0.0270843	0.017319	6326	tags=61%, list=26%, signal=45%	RBP2/SLC19A3/LRAT/APOB/CUBN/PLB1/BTD/SLC52A3/LMBRD1/SLC23A1/TCN2/SLC46A1/APOA1/AWAT2
hsa04630	JAK-STAT signaling pathway	166	0.443756	1.21124	0.00784661	0.0273778	0.0175067	8082	tags=49%, list=33%, signal=33%	CNTFR/FHL1/IL5RA/TSLP/IL13RA2/GHR/CSF3R/LEPR/IFNLR1/CSF2/IL6R/CISH/SOCS2/IL12B/IL7R/CRLF2/PIK3R1/PDGFRB/IL22RA2/IL20RA/CSF2RB/PDGFA/CSF3/CTF1/CCND3/IL6ST/MPL/IL11RA/LIFR/IL24/IL3RA/CSF2RA/PDGFRA/BCL2/AOX1/CCND2/IL10/IL10RA/IFNGR1/PDGFB/IL7/STAT6/IL23R/PIK3R3/CDKN1A/IL27RA/IL2/STAT5A/PIK3CD/JAK1/AKT3/CREBBP/IL4R/CNTF/PIAS1/EPOR/EP300/JAK2/STAT5B/STAT3/IL13RA1/IL21R/IL19/IL12A/EGFR/IFNAR2/SOCS3/OSM…
hsa05143	African trypanosomiasis	36	0.573776	1.41875	0.00803621	0.0277379	0.017737	7287	tags=64%, list=30%, signal=45%	HBB/HBA2/PLCB4/HPR/HBA1/PRKCB/SELE/IL12B/ICAM1/PLCB2/F2RL1/FAS/IL10/LAMA4/GNAQ/IDO2/TNF/APOA1/PRKCA/IL18/NPPA/IL12A/MYD88
hsa00512	Mucin type O-glycan biosynthesis	35	0.57635	1.42209	0.00892847	0.0304898	0.0194967	4234	tags=46%, list=18%, signal=38%	GALNT16/GALNT17/ST6GALNAC1/GCNT4/GALNT18/GALNT5/GALNTL6/B3GNT6/ST6GALNAC2/GALNT15/GALNT12/GALNT10/GCNT3/ST3GAL1/ST6GALNAC3/ST6GALNAC4
hsa04670	Leukocyte transendothelial migration	114	0.465777	1.2509	0.00949062	0.0320683	0.020506	10356	tags=71%, list=43%, signal=41%	CLDN18/CLDN2/CLDN8/CLDN16/JAM2/ESAM/CDH5/CLDN5/PECAM1/PRKCB/CLDN9/RAPGEF4/ITGAM/RAPGEF3/CLDN11/PIK3R1/JAM3/OCLN/ICAM1/CXCL12/ITGA4/ITGB2/NCF2/CLDN23/RASSF5/CTNNA3/PTK2B/CYBB/CLDN1/MYL9/MSN/PLCG2/ITGAL/MMP2/NCF4/GNAI1/PIK3R3/TXK/ITK/PIK3CD/VAV1/EZR/MAPK11/GNAI2/AFDN/MYLPF/PRKCA/CXCR4/RAP1A/VAV3/ROCK1/RAC2/CD99L2/NCF1/CTNNA1/VCL/ARHGAP35/CLDN4/CLDN10/PLCG1/MYL12A/CTNND1/BCAR1/RHOA/CTNNA2/CTNNB1/F11…
hsa05332	Graft-versus-host disease	37	0.549886	1.36093	0.00968847	0.0323958	0.0207155	6232	tags=54%, list=26%, signal=40%	HLA-DRB5/HLA-DOA/HLA-DRB1/HLA-DQB1/HLA-DPB1/HLA-DPA1/HLA-DQA1/HLA-DRA/HLA-DMA/HLA-DMB/CD28/HLA-DOB/FAS/CD80/HLA-E/IL2/TNF/CD86/HLA-F/HLA-C
hsa04979	Cholesterol metabolism	51	0.530992	1.34874	0.0112954	0.0373795	0.0239023	5774	tags=51%, list=24%, signal=39%	LPL/APOH/CD36/LRP2/PCSK9/CYP27A1/NPC2/APOB/LIPA/CIDEB/LRP1/SORT1/OSBPL5/LPA/LCAT/CETP/MYLIP/LDLRAP1/LDLR/APOC1/LRPAP1/APOA1/APOC2/ABCA1/CYP7A1/LIPG
hsa03060	Protein export	23	-0.32643	-1.39934	0.011789	0.0386149	0.0246922	16286	tags=100%, list=67%, signal=33%	SEC62/SRPRA/SEC11A/SRP14/SPCS3/SEC11C/IMMP2L/OXA1L/SPCS1/HSPA5/SRP68/SEC61A1/SRP9/SPCS2/SRP19/IMMP1L/SEC61B/SRP72/SRP54/SEC61A2/SRPRB/SEC61G
hsa05030	Cocaine addiction	49	0.526534	1.3326	0.0122174	0.0395802	0.0253095	4500	tags=41%, list=19%, signal=33%	PPP1R1B/DRD1/FOSB/GRIN2A/SLC18A2/MAOB/MAOA/RGS9/ADCY5/CREB3L1/GRM3/BDNF/GRIN3B/JUN/DRD2/SLC18A1/SLC6A3/CREB5/DLG4/GNAI1
hsa04926	Relaxin signaling pathway	129	0.458902	1.24356	0.0123303	0.0395802	0.0253095	5353	tags=40%, list=22%, signal=32%	VEGFD/MAPK10/ADCY2/EDNRB/COL4A3/NOS1/COL4A6/RXFP1/COL4A4/SHC3/FOS/PLCB4/GNAO1/GNG7/EDN1/ADCY9/COL4A5/TGFBR2/ADCY5/CREB3L1/RXFP2/PIK3R1/ADCY4/SHC2/PLCB2/ADCY1/ARRB1/GNG2/NOS2/JUN/ADCY7/COL4A2/MMP2/ADCY8/ACTA2/CREB5/ADCY6/GNGT2/RXFP4/SHC4/PRKCZ/GNG11/GNAI1/TGFB1/PIK3R3/GNG12/COL4A1/PIK3CD/ARRB2/AKT3/MAPK11/GNAI2
hsa05204	Chemical carcinogenesis - DNA adducts	67	0.498192	1.29443	0.013227	0.0420383	0.0268814	7388	tags=49%, list=31%, signal=34%	HPGDS/GSTA1/GSTM5/GSTA3/GSTA2/CYP2A6/UGT2B15/CYP2A13/CYP2C18/SULT1A2/CYP3A7/CYP3A5/CYP1A2/SULT1A1/EPHX1/GSTM1/GSTM2/UGT1A6/GSTT2B/GSTA4/CYP2C8/CYP2C9/CYP1B1/GSTT2/CYP2A7/GSTM3/CYP3A4/HSD11B1/GSTM4/GSTO2/MGST2/HSD11B1L/PTGS2
hsa04613	Neutrophil extracellular trap formation	108	0.470237	1.26157	0.0154703	0.048686	0.0311322	5327	tags=44%, list=22%, signal=34%	AGER/CTSG/ELANE/SELP/VWF/AZU1/C3/PLCB4/TLR7/CR1/TLR2/PRKCB/TLR4/ITGAM/PIK3R1/CAMP/GP1BA/PLCB2/ITGB3/ITGB2/NCF2/TLR8/SELPLG/CYBB/C5AR1/PLCG2/FCGR3B/C5/SIGLEC9/FPR1/ITGAL/FPR3/PADI4/NCF4/HDAC11/CLCN4/SLC25A4/PIK3R3/HDAC9/SYK/CLEC7A/HDAC5/CASP1/FCGR2A/PIK3CD/AKT3/MAPK11
hsa04913	Ovarian steroidogenesis	51	0.51235	1.30138	0.0236044	0.0735631	0.0470399	6366	tags=53%, list=26%, signal=39%	ADCY2/PLA2G4E/HSD17B2/PLA2G4F/LHCGR/CYP17A1/ADCY9/CYP11A1/ALOX5/ADCY5/ADCY4/ADCY1/JMJD7-PLA2G4B/ADCY7/ADCY8/PLA2G4C/ADCY6/IGF1/LDLR/CYP19A1/PLA2G4B/BMP6/CYP1B1/CYP2J2/ACOT1/IGF1R/INSR
hsa05133	Pertussis	76	0.491813	1.29017	0.0238812	0.0737101	0.0471339	5837	tags=46%, list=24%, signal=35%	SFTPA1/SFTPA2/C4BPA/MAPK10/C4B/C4A/C3/FOS/IRF8/TLR4/IL12B/NLRP3/ITGAM/C2/ITGB2/NOS2/NOD1/JUN/C5/SERPING1/IL10/CXCL6/CALML4/TIRAP/GNAI1/C1QC/C1R/CASP1/C1QB/TNF/C1QA/MAPK11/GNAI2/C1S/CD14
hsa05202	Transcriptional misregulation in cancer	175	0.440837	1.20541	0.025974	0.0794063	0.0507763	8472	tags=54%, list=35%, signal=35%	ZBTB16/RXRG/ELANE/TMPRSS2/HPGD/NGFR/PAX7/TSPAN7/CEBPA/PROM1/ERG/ETV1/NR4A3/PTCRA/RUNX1T1/EYA1/CSF2/TGFBR2/FLT3/ARNT2/FLI1/MEF2C/LMO2/ITGAM/ZEB1/CSF1R/MEIS1/PDGFA/FOXO1/PBX1/PLAT/SPI1/LYL1/GADD45B/BAIAP3/ETV5/PAX5/GRIA3/RARA/CCND2/DUSP6/RXRA/NUPR1/CCNA1/NTRK1/REL/IGF1/CDK14/MITF/SLC45A3/CDKN1A/LDB1/BCL11B/POLK/MAF/BCL6/CD86/TRAF1/PER2/PPARG/MLLT1/KDM6A/CD14/AFF1/HHEX/FLT1/BMP2K/RUNX1/JMJD1C/IGF1R/…
hsa00360	Phenylalanine metabolism	16	0.645049	1.45263	0.0268041	0.0801698	0.0512645	2806	tags=31%, list=12%, signal=28%	AOC3/ALDH3A1/MAOB/MAOA/ALDH3B1
hsa04929	GnRH secretion	64	0.495804	1.28512	0.026973	0.0801698	0.0512645	5564	tags=47%, list=23%, signal=36%	KCNJ5/GABBR2/PLCB4/CACNA1C/CACNA1H/CACNA1D/PRKCB/CACNA1G/HCN1/KCNJ11/GPER1/PIK3R1/CACNA1S/PLCB2/KCNN2/ARRB1/ITPR1/GABBR1/ITPR3/KCNN3/CACNA1F/ITPR2/GNAQ/TRPC4/PIK3R3/PIK3CD/ARRB2/AKT3/GNA11/PRKCA
hsa05152	Tuberculosis	175	0.439842	1.20269	0.026973	0.0801698	0.0512645	8399	tags=54%, list=35%, signal=35%	MAPK10/MRC1/C3/ATP6V0D2/HLA-DRB5/HLA-DOA/CR1/HLA-DRB1/HLA-DQB1/HLA-DPB1/HLA-DPA1/TLR2/TGFB2/HLA-DQA1/CD74/CIITA/HLA-DRA/HLA-DMA/CTSD/TLR4/IL12B/ITGAM/CAMK2A/CAMP/HLA-DMB/ITGB2/MRC2/NOS2/HLA-DOB/CD209/FCGR3B/BCL2/LSP1/CLEC4M/IL10/IL10RA/IFNGR1/CALML4/CAMK2D/ITGAX/TIRAP/ATP6V0A1/TGFB1/SYK/CTSS/ARHGEF12/CLEC7A/ATP6V0D1/FCGR2A/TNF/JAK1/PLA2R1/PLK3/AKT3/CREBBP/CORO1A/MAPK11/LAMP1/CARD9/VDR/TLR1/NOD2/C…
hsa00531	Glycosaminoglycan degradation	19	0.617731	1.4218	0.0276074	0.0813024	0.0519888	7392	tags=79%, list=31%, signal=55%	HPSE2/HYAL1/IDUA/SGSH/HEXB/IDS/GNS/NAGLU/HYAL2/HEXA/GUSB/GLB1/ARSB/HGSNAT/HPSE
hsa04727	GABAergic synapse	89	0.474797	1.25862	0.028971	0.083033	0.0530954	5564	tags=43%, list=23%, signal=33%	ADCY2/GABRP/GABBR2/CACNA1C/GNAO1/GNG7/CACNA1D/ADCY9/ABAT/PRKCB/SLC6A1/ADCY5/SLC6A13/GABRB3/PLCL1/GLS2/GABRE/ADCY4/GABRB2/CACNA1S/ADCY1/GABRD/GNG2/GABBR1/SLC6A12/ADCY7/CACNA1F/ADCY8/ADCY6/GNGT2/GNG11/GNAI1/GNG12/GLUL/TRAK2/GABRG3/GNAI2/PRKCA
hsa04380	Osteoclast differentiation	125	0.452988	1.22434	0.028971	0.083033	0.0530954	9648	tags=69%, list=40%, signal=42%	FOSB/MAPK10/FOS/LILRA4/TGFB2/TGFBR2/TREM2/LILRB5/LILRA2/OSCAR/PIK3R1/CSF1R/BTK/NFATC1/ITGB3/NCF2/LILRA1/SIRPB1/SPI1/ACP5/IL1R1/CAMK4/JUN/PLCG2/FCGR3B/TYROBP/NCF4/NFATC2/TNFRSF11A/JUNB/IFNGR1/SIRPA/GAB2/BLNK/MITF/TGFB1/MAP3K14/PIK3R3/SYK/LILRB3/FCGR2A/PIK3CD/LILRA6/TNF/JAK1/CYLD/AKT3/CSF1/MAPK11/IKBKB/JUND/PPARG/LCP2/TNFRSF11B/TRAF6/FYN/PPP3CC/NCF1/TAB1/PPP3CA/IFNAR2/SOCS3/AKT1/NOX1/LILRB1/NFKB1/I…
hsa04371	Apelin signaling pathway	138	0.44787	1.21658	0.028971	0.083033	0.0530954	7408	tags=52%, list=31%, signal=36%	SLC8A3/ADCY2/NOS1/MYL3/AGTR1/RYR2/MAP1LC3C/PLCB4/GNG7/KLF2/EGR1/APLNR/ADCY9/ADCY5/MYLK/MEF2C/PIK3CG/PIK3R6/ADCY4/PRKCE/MYLK3/PLCB2/PIK3R5/ADCY1/ITPR1/PPARGC1A/PLAT/RYR1/MYLK4/GNG2/NOS2/APLN/MAP1LC3A/ITPR3/CAMK4/ADCY7/PDE3B/PLIN1/ADCY8/ACTA2/SLC8A1/ITPR2/ADCY6/CALML4/GNAQ/GNGT2/RYR3/SLC9A1/GNG11/GNAI1/GNG12/HDAC5/MEF2A/AKT3/MRAS/GNAI2/RRAS/JAG1/PIK3C3/SMAD4/NOS3/CALM1/PRKAB1/PRKAG3/MEF2D/PRKACB/SP…
hsa04658	Th1 and Th2 cell differentiation	89	0.472132	1.25155	0.02997	0.0851361	0.0544402	8772	tags=69%, list=36%, signal=44%	MAPK10/HLA-DRB5/FOS/HLA-DOA/HLA-DRB1/HLA-DQB1/HLA-DPB1/HLA-DPA1/HLA-DQA1/MAML2/HLA-DRA/HLA-DMA/CD4/IL12B/HLA-DMB/NFATC1/MAML3/HLA-DOB/NOTCH1/DLL1/JUN/NFATC3/DLL4/RUNX3/NFATC2/PRKCQ/IFNGR1/STAT6/IL2/STAT5A/JAK1/MAPK11/MAF/IKBKB/IL4R/JAG1/ZAP70/NOTCH2/JAK2/PPP3CC/STAT5B/MAML1/IL12A/PPP3CA/IL4/NFKB1/IKBKG/TYK2/LAT/CD247/CD3E/IL2RG/PLCG1/MAPK3/IL12RB1/STAT4/CD3G/MAPK9/LCK/NFKBIA/MAPK1
hsa04390	Hippo signaling pathway	154	0.439564	1.19772	0.030969	0.0872023	0.0557614	10475	tags=68%, list=43%, signal=39%	WNT3A/AMOT/GDF7/WNT11/BMP5/BMP7/WNT4/WNT7A/NKD1/BMP2/GDF5/NKD2/TGFB2/TGFBR2/WNT9B/AXIN2/BMP4/TCF7L1/WTIP/WNT2B/WNT7B/CCND3/ITGB2/GLI2/CTNNA3/LIMD1/WNT10A/FGF1/WNT5A/FZD4/SMAD7/FZD7/TP73/CRB2/FZD1/DLG2/CCND2/CRB1/DLG4/WWC1/FZD8/FZD2/PRKCZ/TGFB1/APC/TCF7/BMPR2/PPP2R2B/FBXW11/PARD6B/BMP6/WNT5B/LATS2/WNT2/YAP1/WNT9A/WWTR1/TGFB3/ID1/ID2/SMAD4/PPP2CB/LLGL2/SMAD1/LEF1/CTNNA1/WNT1/TEAD3/FZD5/APC2/PARD6A/…
hsa04930	Type II diabetes mellitus	46	0.513179	1.29162	0.0320963	0.0895905	0.0572886	8772	tags=65%, list=36%, signal=42%	MAPK10/ABCC8/CACNA1C/CACNA1D/CACNA1G/KCNJ11/SOCS2/PIK3R1/PRKCE/HKDC1/SLC2A4/PRKCZ/PIK3R3/GCK/PIK3CD/IRS4/TNF/HK3/IKBKB/PRKCD/INSR/SOCS3/HK1/CACNA1B/MAPK3/IRS2/SOCS1/MAPK9/IRS1/MAPK1
hsa05418	Fluid shear stress and atherosclerosis	137	0.446625	1.21219	0.033966	0.0939922	0.0601032	7643	tags=53%, list=32%, signal=36%	MAPK10/GSTA1/CAV3/GSTM5/GSTA3/GSTA2/FOS/KLF2/CDH5/THBD/EDN1/DUSP1/CAV1/KDR/PECAM1/SELE/BMP4/MEF2C/PIK3R1/ICAM1/PDGFA/ITGB3/NCF2/PLAT/SDC2/IL1R1/CAV2/JUN/ARHGEF2/GSTM1/GSTM2/SDC1/BCL2/TRPV4/MMP2/CALML4/PDGFB/GPC1/GSTT2B/PRKCZ/MAP3K5/PIK3R3/BMPR2/ASS1/GSTA4/PIK3CD/TNF/MEF2A/CCL2/AKT3/MAPK11/IKBKB/GSTT2/SDC4/ACVR2A/GSTM3/HMOX1/MAP2K5/RAC2/NOS3/CALM1/NCF1/GSTM4/GSTO2/NFE2L2/MGST2/AKT1/NOX1/ACVR1/NFKB…
hsa05145	Toxoplasmosis	109	0.457715	1.22779	0.035964	0.0986706	0.0630948	9004	tags=62%, list=37%, signal=39%	MAPK10/LAMA2/LAMC3/HLA-DRB5/HLA-DOA/GNAO1/CD40LG/HLA-DRB1/HLA-DQB1/HLA-DPB1/HLA-DPA1/TLR2/TGFB2/HLA-DQA1/ALOX5/CIITA/HLA-DRA/HLA-DMA/BIRC7/TLR4/IL12B/PIK3CG/PIK3R6/HLA-DMB/PIK3R5/NOS2/HLA-DOB/LAMB4/LAMB2/BCL2/IL10/IL10RA/IFNGR1/LAMA4/PDPK1/LDLR/GNAI1/TGFB1/LAMA3/TNF/JAK1/AKT3/MAPK11/GNAI2/IKBKB/TGFB3/TRAF6/ITGA6/JAK2/STAT3/TAB1/CD40/IL12A/CCR5/AKT1/MYD88/NFKB1/IKBKG/TYK2/MAPK3/SOCS1/LAMB1/BAD/MAP…
hsa04935	Growth hormone synthesis, secretion and action	120	0.451298	1.21575	0.037962	0.10327	0.0660357	8772	tags=57%, list=36%, signal=37%	SSTR1/MAPK10/ADCY2/GHR/SHC3/FOS/PLCB4/CACNA1C/IGFALS/MRAP2/CACNA1D/ADCY9/PRKCB/ADCY5/CREB3L1/SOCS2/GHRL/PIK3R1/ADCY4/SHC2/CACNA1S/PLCB2/ADCY1/ITPR1/ITPR3/PLCG2/ADCY7/CACNA1F/ADCY8/CREB5/JUNB/ITPR2/ADCY6/GNAQ/IGF1/SHC4/GNAI1/PIK3R3/STAT5A/MAP3K1/PIK3CD/IRS4/SSTR5/AKT3/CREBBP/MAPK11/POU1F1/GNAI2/GNA11/PRKCA/EP300/JAK2/STAT5B/STAT3/PRKACB/SOCS3/AKT1/SOS2/PLCG1/MAPK3/IRS2/SOCS1/CREB1/BCAR1/MAPK9/IRS1…
hsa04978	Mineral absorption	60	0.488201	1.2612	0.038961	0.103359	0.0660931	6348	tags=42%, list=26%, signal=31%	ATP1A2/SLC26A9/SLC34A2/TRPV6/SLC8A3/ATP1B2/SLC5A1/CYBRD1/SLC40A1/MT1M/ATP1A4/HEPH/ATP1A1/SLC9A3/SLC8A1/ATP2B2/TRPM6/ATP2B4/MT1E/ATP7A/SLC46A1/VDR/ATP1B1/HMOX1/HMOX2
hsa04520	Adherens junction	71	0.477705	1.24565	0.038961	0.103359	0.0660931	9701	tags=70%, list=40%, signal=42%	PTPRB/SORBS1/TGFBR2/NECTIN3/TCF7L1/PTPRM/WASF3/BAIAP2/CTNNA3/LMO7/NECTIN4/WAS/TCF7/NECTIN1/CREBBP/PTPRJ/AFDN/FGFR1/IQGAP1/IGF1R/EP300/TJP1/ERBB2/INSR/SMAD4/FYN/WASF2/RAC2/LEF1/CTNNA1/VCL/FER/EGFR/CDH1/PTPN6/MAPK3/CTNND1/MET/PTPN1/TCF7L2/RHOA/CTNNA2/CTNNB1/CSNK2A3/PTPRF/MAPK1/SMAD3/CDC42/TGFBR1/ACTN4
hsa05226	Gastric cancer	149	0.435111	1.18437	0.038961	0.103359	0.0660931	8772	tags=57%, list=36%, signal=37%	RXRG/SHH/FGF10/WNT3A/FGFR2/WNT11/FGF9/SHC3/HGF/WNT4/WNT7A/FGF18/TGFB2/TGFBR2/WNT9B/AXIN2/FGF2/TCF7L1/FGF7/WNT2B/WNT7B/PIK3R1/SHC2/CTNNA3/WNT10A/FGF1/WNT5A/FRAT1/GADD45B/FZD4/FZD7/BCL2/CDKN2B/FZD1/GAB1/RXRA/FZD8/SHC4/ABCB1/FZD2/TGFB1/LRP6/PIK3R3/CDKN1A/APC/TCF7/PIK3CD/RARB/AKT3/POLK/WNT5B/WNT2/FGF20/WNT9A/TGFB3/ARAF/ERBB2/SMAD4/FGF22/FGF17/GADD45G/LEF1/CTNNA1/EGFR/WNT1/FZD5/AKT1/APC2/RXRB/CDH1/DDB…
hsa00730	Thiamine metabolism	14	0.647065	1.41849	0.0416233	0.109517	0.0700306	3157	tags=43%, list=13%, signal=37%	ALPL/ALPP/AK8/AK7/AK1/TPK1
hsa04530	Tight junction	168	0.432381	1.18093	0.042957	0.112107	0.071687	10302	tags=60%, list=43%, signal=35%	CLDN18/CFTR/CD1A/CD1E/CLDN2/CD1C/MYH11/CLDN8/CD1B/MAPK10/AMOT/CLDN16/JAM2/CGNL1/SYNPO/CLDN5/CACNA1D/CLDN9/AMOTL1/CLDN11/JAM3/MAGI1/OCLN/PRKCE/MYH10/CLDN23/CLDN1/NEDD4L/MYL9/MYH14/JUN/MSN/ARHGEF2/TUBA1A/DLG2/CD1D/TIAM1/PRKCZ/WAS/RAPGEF2/MAP3K5/HCLS1/MAP3K1/PPP2R2B/TJP3/PARD6B/MYH9/RAB8B/EZR/CGN/MPDZ/CRB3/AFDN/AMOTL2/MARVELD2/RUNX1/WHAMM/RAP1A/MICALL2/TJP1/ARHGEF18/ERBB2/TJP2/PPP2CB/ROCK1/LLGL2/PRK…
hsa04961	Endocrine and other factor-regulated calcium reabsorption	53	0.495503	1.26385	0.044	0.113903	0.0728353	6871	tags=47%, list=28%, signal=34%	ATP1A2/SLC8A3/ATP1B2/PTH1R/KL/PLCB4/ADCY9/PRKCB/ATP1A4/PLCB2/ATP1A1/DNM3/SLC8A1/ATP2B2/ADCY6/GNAQ/ATP2B4/AP2A2/DNM2/VDR/PRKCA/ATP1B1/BDKRB2/ATP2B3/PRKACB
hsa04940	Type I diabetes mellitus	40	0.516706	1.2883	0.0451354	0.114988	0.0735289	6232	tags=57%, list=26%, signal=43%	HLA-DRB5/HLA-DOA/HLA-DRB1/HLA-DQB1/HLA-DPB1/HLA-DPA1/PTPRN2/HLA-DQA1/HLA-DRA/HLA-DMA/IL12B/HLA-DMB/CD28/HLA-DOB/FAS/CD80/HLA-E/IL2/TNF/CD86/LTA/HLA-F/HLA-C
hsa04936	Alcoholic liver disease	142	0.438203	1.19205	0.044955	0.114988	0.0735289	10259	tags=59%, list=42%, signal=34%	ADH1B/ADH1C/MAPK10/C4B/C4A/C3/ADH7/ADH1A/SCD5/ACACB/TLR4/IL12B/TCF7L1/CXCL2/ALDH2/C2/FOXO1/PPARGC1A/LPIN2/C5AR1/C3AR1/FAS/C5/ADH6/ALDH3A2/FOXO3/TIRAP/IL17RA/MAP3K5/MAP3K14/TCF7/C1QC/C1QB/MLYCD/TNF/CXCL1/C1QA/AKT3/MAPK11/IKBKB/CD14/TRAF6/ALDH9A1/CXCL3/PPARA/TRADD/PRKAB1/LEF1/PRKAG3/TAB1/IL12A/CPT1A/AKT1/MYD88/NFKB1/IKBKG/IL17RC/ACOX1/MAP2K7/ALDH7A1/SIRT1/MAPK9/TCF7L2/CTNNB1/NFKBIA/ACADM/TAB3/RIPK1…
