# Supplementary material for: SCN4B inhibits the progression of lung adenocarcinoma and is associated with better prognosis
Source: Clin Respir J. 2023 Oct 12;17(12):1233–45. doi: 10.1111/crj.13709 (PMC10730470; doi:10.1111/crj.13709)
Supplement: Supplementary file 2 — Table S2. 212 transcription factors that were highly expressed in LUAD samples. [file CRJ-17-1233-s003.xlsx]

## Sheet: Table S2. 212 transcription fac
Table S2. 212 transcription factors that were highly expressed in LUAD samples.
HGNC symbol	logFC	P.Value	adj.P.Val	correlation(spearman)	p.value
NFYA	1.07263	4.27e-21	5.72e-20	0.133115	0.00283237
HOXA11	1.38195	1.16e-05	2.96e-05	-0.139597	0.0017353
ETV1	-1.27915	9.17e-12	4.66e-11	0.472181	3.48315e-29
PAX6	-1.22408	6.95e-20	8.28e-19	0.461631	8.25426e-28
E2F2	2.5621	2.98e-42	2.19e-40	-0.18814	2.24994e-05
NFIX	-1.46381	1.21e-15	9.28e-15	0.709912	5.35564e-78
BRCA1	1.52402	1.47e-20	1.87e-19	-0.225398	3.42842e-07
ISL1	1.42989	5.12e-05	0.000119466	0.143863	0.0012429
ARNTL2	2.11768	9e-21	1.16e-19	-0.132245	0.00302005
HOXC8	2.11431	6.25e-11	2.9e-10	-0.0443493	0.321843
BARX2	3.48033	2.91e-27	6.81e-26	0.155785	0.000465935
ZIC2	3.00736	7.33e-14	4.69e-13	-0.0483544	0.280032
FOXP3	2.20095	1.39e-35	6.27e-34	0.206328	3.20978e-06
RAD51	2.30153	1.99e-38	1.09e-36	-0.351189	5.4746e-16
MTA3	1.00494	2.08e-20	2.6e-19	0.0681834	0.127481
DLX3	1.66214	7e-08	2.3e-07	0.374992	3.57115e-18
SPI1	-1.44325	2.57e-15	1.91e-14	0.368995	1.32044e-17
KLF6	-1.44871	1.66e-26	3.63e-25	0.340295	4.77202e-15
PITX1	4.54787	3.99e-34	1.61e-32	-0.0971971	0.0296088
TCF3	1.2567	1.43e-20	1.82e-19	0.0829431	0.0635852
HLTF	1.14296	2.95e-18	2.98e-17	-0.049677	0.267072
MCM2	2.0698	1.23e-30	3.8e-29	-0.212893	1.52049e-06
ENO1	1.45475	6.78e-24	1.18e-22	0.000522488	0.990692
RUNX1T1	-1.20647	2.79e-12	1.5e-11	0.564447	1.70964e-43
RBL1	1.09956	2.43e-17	2.23e-16	-0.105123	0.0185914
PGR	-1.86372	1.97e-20	2.47e-19	0.708229	1.77803e-77
TFAP2C	1.26041	8.95e-12	4.56e-11	0.114434	0.010365
RFX2	-1.14189	4.79e-14	3.12e-13	0.495024	2.49021e-32
TBX5	-1.34165	6.58e-15	4.72e-14	0.686694	4.0241e-71
TFAP4	1.63108	2.5e-36	1.18e-34	0.149897	0.000763242
SEC14L2	1.0456	5.81e-10	2.41e-09	0.0854598	0.0559313
CBX7	-1.46997	3.73e-23	6.09e-22	0.676505	2.64487e-68
APEX1	1.03889	8.96e-18	8.61e-17	0.112278	0.0119103
MYBL2	4.00722	1.87e-49	2.4e-47	-0.402781	5.78893e-21
SALL4	3.34657	8.02e-44	6.28e-42	0.0328831	0.462716
NELFCD	1.07865	1.83e-19	2.09e-18	0.115627	0.00958882
TRIB3	1.35704	8.94e-15	6.29e-14	-0.109188	0.0144783
E2F1	1.49731	6.34e-16	5.03e-15	-0.220504	6.20583e-07
TBL1X	1.03173	1.4e-12	7.78e-12	0.166403	0.000182985
GATA1	-1.58433	2.39e-18	2.43e-17	0.511549	9.2896e-35
HSF4	1.85516	3.89e-16	3.14e-15	0.157104	0.000416153
ZNF423	-1.68205	1.81e-23	3.03e-22	0.627655	3.08488e-56
FOXF1	-2.49347	8.5e-49	1.04e-46	0.69902	1.08894e-74
DLX5	1.90008	4.93e-13	2.86e-12	0.143913	0.00123795
HOXA1	1.08365	1.17e-05	2.96e-05	-0.060969	0.173031
HOXA5	-1.34559	2.91e-17	2.65e-16	0.450885	1.85643e-26
EVX1	1.22884	2.65e-07	8.17e-07	-0.0775517	0.0828973
EZH2	2.71182	4.09e-56	1.07e-53	-0.252245	1.03598e-08
LHX2	2.61979	1.06e-20	1.37e-19	-0.0985576	0.0273924
TLX1	1.41749	1.03e-08	3.72e-08	-0.00398782	0.929053
DLX4	1.05824	3.66e-07	1.11e-06	0.271381	6.59897e-10
HLF	-2.08073	1.34e-13	8.36e-13	0.585915	1.64769e-47
PPARGC1A	-1.65653	5.01e-08	1.67e-07	0.203374	4.4581e-06
ZBTB16	-2.84412	6.58e-19	7.12e-18	0.54768	1.48389e-40
POU2AF1	1.8466	3.7e-14	2.44e-13	0.178836	5.68803e-05
FOXM1	3.33461	2.21e-49	2.83e-47	-0.366675	2.17411e-17
E2F3	1.70591	4.36e-40	2.7e-38	0.022216	0.619838
CDX1	1.67082	6.45e-20	7.7e-19	0.0742415	0.0969365
OTX1	3.88713	3.69e-63	2.34e-60	-0.0782598	0.0801181
FHL2	2.35133	2.02e-29	5.6e-28	-0.0113712	0.799578
EPAS1	-2.36782	1.21e-53	2.27e-51	0.501945	2.48493e-33
HDAC1	1.05957	8.12e-22	1.16e-20	0.119679	0.00732443
TTF2	1.19151	9.62e-25	1.82e-23	0.0396241	0.376136
PLAGL1	-1.13502	3.93e-11	1.87e-10	0.38199	7.49942e-19
SATB2	1.28903	3.1e-13	1.85e-12	0.118815	0.00776265
KLF9	-1.33878	1.91e-21	2.65e-20	0.463745	4.41632e-28
NR4A3	-2.06725	4.91e-19	5.37e-18	0.367057	2.00323e-17
ONECUT2	3.5667	1.53e-24	2.83e-23	0.0401569	0.369746
DNMT3A	1.2254	8.22e-22	1.17e-20	0.059692	0.182223
EGR1	-1.47863	3.57e-13	2.11e-12	0.446069	7.23183e-26
TBX2	-1.68309	1.32e-23	2.23e-22	0.704273	2.88572e-76
LHX4	1.16694	1.96e-10	8.6e-10	0.213054	1.49244e-06
TWIST1	2.06186	3.73e-13	2.2e-12	-0.159988	0.000324085
EGR2	-1.49465	8.38e-17	7.25e-16	0.385359	3.48992e-19
NR4A1	-1.72347	2.91e-13	1.74e-12	0.338172	7.20641e-15
HOXC13	3.48921	3.94e-14	2.59e-13	0.0249504	0.57742
HOXC11	3.36879	2.21e-12	1.2e-11	0.0259726	0.56192
HIF3A	-1.75986	3.35e-09	1.27e-08	0.297478	1.0735e-11
SPDEF	2.88408	2.35e-22	3.54e-21	0.216757	9.68609e-07
SOX4	1.95912	1.46e-38	8.17e-37	0.132698	0.00292094
RUNX2	1.74377	1.47e-29	4.13e-28	0.104745	0.019022
FOSB	-3.45134	1.5e-24	2.77e-23	0.416657	1.85131e-22
FOXA2	-1.39029	2.34e-05	5.69e-05	0.448977	3.18945e-26
ID1	-1.08546	1.96e-07	6.13e-07	0.159444	0.000339849
SIX1	2.9349	1.43e-26	3.15e-25	0.170623	0.000124189
KLF2	-1.62243	4.34e-21	5.8e-20	0.526927	3.85462e-37
ZFP36	-1.46169	2.76e-15	2.05e-14	0.440353	3.53115e-25
HOXD13	1.20767	0.000146152	0.000320425	-0.188055	2.26944e-05
E2F8	3.41187	1.13e-62	6.81e-60	-0.23821	6.79859e-08
FOXA1	1.42744	1.39e-13	8.64e-13	0.0237092	0.596505
CBFA2T3	-1.11849	1.2e-10	5.39e-10	0.541572	1.58886e-39
JUND	-1.08125	6.22e-15	4.47e-14	0.35877	1.15364e-16
TAF4	1.00299	2.96e-18	2.99e-17	0.0822636	0.0657933
GATA5	-1.60576	5.47e-12	2.85e-11	0.642071	1.43342e-59
PIAS3	1.3349	1.21e-24	2.26e-23	0.242607	3.81753e-08
NR0B2	-1.97477	1.23e-07	3.95e-07	0.383871	4.89877e-19
PPARG	-1.72033	9.98e-16	7.72e-15	0.152927	0.000593315
E2F5	1.42026	1.11e-25	2.26e-24	0.0191135	0.669534
MEN1	1.05497	1.36e-16	1.15e-15	0.1561	0.000453542
GSC	1.09417	3.08e-05	7.39e-05	0.0370758	0.407625
GRHL1	1.6094	3.54e-15	2.6e-14	0.169261	0.00014089
MYCN	2.02526	3.61e-10	1.53e-09	0.167274	0.00016905
SOX5	-1.81198	4.94e-22	7.2e-21	0.545142	3.99747e-40
HNF1A	2.01838	3.12e-07	9.53e-07	0.0773732	0.0836097
TBX3	-1.95339	5.4e-30	1.58e-28	0.605966	1.5336e-51
LMO2	-1.64642	2.5e-33	9.51e-32	0.605318	2.09137e-51
BRIP1	2.72491	1.26e-48	1.51e-46	-0.242444	3.90125e-08
HLX	-1.02718	5.06e-13	2.94e-12	0.500065	4.67187e-33
KLF4	-2.23536	5.7e-28	1.4e-26	0.291445	2.88966e-11
NR5A1	1.13151	1.03e-06	2.95e-06	-0.076636	0.0866055
LMX1B	1.17407	0.000467411	0.000958788	0.162873	0.000251271
TFAP2A	3.84268	9.27e-47	9.45e-45	-0.131514	0.00318649
GCM1	1.90656	4.29e-15	3.13e-14	0.112018	0.0121098
FOXF2	-1.2571	5.12e-12	2.67e-11	0.61742	5.63865e-54
HMGA1	2.29285	1.12e-32	4.07e-31	-0.222992	4.59723e-07
TCF19	1.32666	9.45e-19	1.01e-17	-0.0538271	0.229102
PREB	1.04662	1.46e-19	1.68e-18	0.0287409	0.52098
BARD1	1.35529	3.81e-27	8.86e-26	-0.0033983	0.939519
LEF1	1.04441	5.43e-13	3.14e-12	0.310793	1.11036e-12
EGF	1.87614	8.46e-13	4.78e-12	0.0710537	0.112188
PDX1	2.48596	1.01e-09	4.09e-09	-0.0451297	0.313392
BRCA2	1.25678	2.33e-18	2.38e-17	-0.152288	0.000625922
JDP2	-1.04508	5.72e-16	4.55e-15	0.472323	3.3349e-29
MYOCD	-2.25539	1.64e-17	1.53e-16	0.707597	2.78352e-77
GATA6	-1.91389	3.11e-24	5.59e-23	0.52346	1.3605e-36
CBX8	1.64609	8.5e-32	2.87e-30	0.144737	0.0011594
CRABP2	4.84372	5.12e-41	3.42e-39	0.00411924	0.926721
HDGF	1.2849	1.02e-22	1.57e-21	-0.0382454	0.392982
CREB3L4	1.54866	8.88e-24	1.53e-22	0.173236	9.72416e-05
ILF2	1.34071	2.16e-26	4.68e-25	-0.0307749	0.491907
PARP1	1.23555	7.48e-24	1.3e-22	0.12664	0.00452643
HES6	2.14779	1.02e-18	1.08e-17	0.0187053	0.676186
SCD5	-1.74546	6.15e-17	5.37e-16	0.404716	3.61562e-21
ZNF300	1.00269	1.34e-06	3.81e-06	0.000352964	0.993712
ZEB1	-1.13649	1.23e-16	1.05e-15	0.568798	2.77206e-44
ANKRD1	-5.21114	3.31e-54	6.66e-52	0.323882	1.06456e-13
HMGA2	3.35381	8.54e-13	4.82e-12	-0.0346688	0.43876
THRB	-1.17499	2.76e-09	1.06e-08	0.427184	1.21846e-23
NR3C2	-1.07585	1.96e-07	6.14e-07	0.615023	1.85735e-53
FLI1	-1.46741	1.34e-25	2.7e-24	0.589368	3.48887e-48
POU4F1	2.79461	6.13e-15	4.4e-14	-0.0893784	0.0455472
ZIC1	1.06697	0.0063571	0.0110168	-0.0426948	0.340242
BATF	1.341	3.26e-13	1.94e-12	0.134125	0.00262779
ERG	-1.88034	8.42e-38	4.48e-36	0.724967	7.85166e-83
HOXB13	2.86716	7.2e-10	2.95e-09	-0.0540826	0.226896
BTG2	-1.12148	9.2e-11	4.18e-10	0.552183	2.50293e-41
NR2F6	1.18822	1.43e-16	1.21e-15	0.0782687	0.0800836
AIRE	1.1567	1.89e-10	8.28e-10	0.267419	1.18845e-09
FOXH1	2.18493	4.15e-19	4.56e-18	-0.038348	0.391712
TAL1	-2.59281	2.04e-53	3.69e-51	0.710035	4.90288e-78
ATF3	-1.44096	2.45e-13	1.48e-12	0.230804	1.75199e-07
ELF3	1.10248	3.61e-10	1.53e-09	0.220362	6.31211e-07
KLF15	-1.70662	1.27e-12	7.08e-12	0.483161	1.14649e-30
PITX2	5.26807	1.81e-32	6.49e-31	-0.0383018	0.392284
HMGB2	1.02791	1.45e-13	8.96e-13	-0.198043	7.96836e-06
PTTG1	2.38009	8.51e-39	4.85e-37	-0.332491	2.13764e-14
SOX17	-2.36277	4.98e-42	3.6e-40	0.548302	1.16239e-40
HNF4G	3.50851	3.64e-37	1.83e-35	-0.0475105	0.288521
CDX2	2.00118	2.85e-08	9.8e-08	-0.00112224	0.98001
GFI1B	-2.01889	5.79e-23	9.29e-22	0.562932	3.20246e-43
E2F7	2.55059	2.62e-30	7.82e-29	-0.199011	7.17851e-06
APBB1	-1.22795	2.32e-14	1.57e-13	0.536425	1.12876e-38
GBX2	1.0318	2.24e-05	5.46e-05	-0.165491	0.000198736
SHOX2	2.55243	8.62e-19	9.23e-18	-0.214401	1.27647e-06
AR	-1.0766	3.12e-06	8.47e-06	0.588848	4.41189e-48
NR0B1	1.31272	0.00647835	0.0112123	-0.09457	0.0343261
ZEB2	-1.27567	2.62e-17	2.39e-16	0.524048	1.09973e-36
ONECUT1	3.82679	7.71e-34	3.04e-32	0.0541927	0.22595
KLF13	-1.09463	4.73e-16	3.79e-15	0.487204	3.16097e-31
FOS	-1.35073	1.07e-10	4.83e-10	0.46847	1.07406e-28
NPAS2	1.38056	5.45e-13	3.15e-12	0.154294	0.000528826
FOXA3	2.33641	1.72e-13	1.05e-12	0.0429074	0.337841
ZNF217	1.52334	8.93e-29	2.33e-27	0.148876	0.000829895
MAL	-1.56922	1.7e-12	9.36e-12	0.396187	2.81059e-20
ID4	-2.04187	5.95e-23	9.52e-22	0.482437	1.44171e-30
RUVBL1	1.10023	1.15e-18	1.21e-17	-0.0524905	0.240888
ETV4	3.84166	7.33e-61	3.58e-58	0.160188	0.000318461
FOXG1	1.01044	0.00051066	0.00104177	-0.0927626	0.0379311
SOX11	2.53361	9.71e-12	4.92e-11	0.141835	0.00145816
NHLH2	-2.01433	1.01e-10	4.57e-10	0.304616	3.22696e-12
MSC	1.0601	1.83e-08	6.41e-08	0.112566	0.0116922
FOXE1	2.54605	1.14e-09	4.56e-09	0.0661369	0.139337
PER1	-1.03604	7.84e-09	2.86e-08	0.392305	7.00925e-20
GATA2	-1.61855	2.76e-18	2.8e-17	0.387846	1.97321e-19
EGR3	-1.30543	1.17e-10	5.25e-10	0.42885	7.85091e-24
HOXC9	2.37702	4.95e-12	2.59e-11	-0.0214901	0.631322
HOXC10	3.34878	9.28e-11	4.21e-10	0.00149964	0.97329
SOX2	1.42648	0.000208591	0.000447643	0.0836759	0.0612723
FOXL2	1.04738	3.07e-05	7.37e-05	0.0115924	0.795763
POU3F2	2.6325	7.29e-11	3.36e-10	0.054187	0.225999
IRF7	1.42229	5.75e-18	5.63e-17	0.15187	0.000648156
L3MBTL1	1.10602	2.69e-10	1.16e-09	0.185422	2.96404e-05
MYBL1	1.2182	1.45e-13	8.99e-13	-0.11694	0.00879485
MITF	-1.06082	9.36e-14	5.92e-13	0.377343	2.1231e-18
FOXD3	1.90674	1.51e-11	7.48e-11	-0.13101	0.00330618
PAX5	1.95351	2.68e-12	1.45e-11	0.266934	1.27624e-09
LCOR	1.23075	2.39e-22	3.59e-21	0.17468	8.48175e-05
ZNF239	1.83452	8.06e-32	2.74e-30	-0.0850038	0.0572584
HOXA4	-1.73201	2e-20	2.51e-19	0.387554	2.11044e-19
HOXC6	1.93196	3.95e-10	1.67e-09	-0.0162088	0.717412
EHMT2	1.05142	8.52e-15	6.02e-14	0.178545	5.85121e-05
HMGN1	1.06234	2.7e-26	5.78e-25	0.118298	0.00803564
IRF9	1.00717	2.79e-10	1.2e-09	0.179379	5.39531e-05
MEF2B	1.35897	1.17e-14	8.18e-14	0.117781	0.00831754
TWIST2	-1.19272	1.42e-10	6.3e-10	0.268074	1.07894e-09
CEBPA	-1.01253	7.88e-07	2.29e-06	0.523561	1.31167e-36
HOXA10	2.58592	9.54e-12	4.84e-11	-0.0697934	0.118715
SALL3	1.58045	8.78e-07	2.54e-06	0.0114904	0.797522
HOXB7	1.5954	3.1e-10	1.33e-09	-0.005598	0.900533
SPIB	1.1186	9.16e-06	2.35e-05	0.361786	6.13613e-17
UHRF1	3.47777	1.77e-60	8.17e-58	-0.27057	7.44865e-10
DACH1	-2.68205	8.52e-36	3.87e-34	0.628293	2.21532e-56
