# Supplementary material for: SCN4B inhibits the progression of lung adenocarcinoma and is associated with better prognosis
Source: Clin Respir J. 2023 Oct 12;17(12):1233–45. doi: 10.1111/crj.13709 (PMC10730470; doi:10.1111/crj.13709)
Supplement: Supplementary file 3 — Table S3. Upstream binding sequences of SCN4B with TAL1, NFIX and ERG. [file CRJ-17-1233-s002.xlsx]

## Sheet: Table S3. Upstream binding sequ
Table S3. Upstream binding sequences of SCN4B with TAL1, NFIX and ERG.
motif_id	motif_alt_id	sequence_name	start	stop	strand	score	p-value	q-value	matched_sequence
MA0091.1	TAL1::TCF3	hg38_knownGene_ENST00000324727.9	165	176	+	14.2809	1.01e-05	0.0402	agaacatctggc
MA1528.1	NFIX	hg38_knownGene_ENST00000324727.9	426	442	+	12.551	1.66e-05	0.032	ctgggcataaggccagt
MA1528.1	NFIX	hg38_knownGene_ENST00000324727.9	426	442	-	12.1224	1.99e-05	0.032	ACTGGCCTTATGCCCAG
MA1528.1	NFIX	hg38_knownGene_ENST00000324727.9	825	841	+	9.46939	5.4e-05	0.0579	gctggagcgcttccaga
MA1528.1	NFIX	hg38_knownGene_ENST00000324727.9	825	841	-	7.61224	9.63e-05	0.0773	TCTGGAAGCGCTCCAGC
MA0671.1	NFIX	hg38_knownGene_ENST00000324727.9	227	235	-	10.5745	4.73e-05	0.142	GTTGCCAAC
MA0671.1	NFIX	hg38_knownGene_ENST00000324727.9	299	307	-	10.234	8.94e-05	0.142	GGTGCCAGG
MA0474.3	Erg	hg38_knownGene_ENST00000324727.9	828	841	-	15.2927	2.7e-06	0.00995	CAACAGGAAGTACC
MA0474.1	Erg	hg38_knownGene_ENST00000324727.9	829	839	-	14.5918	6.93e-06	0.0247	ACAGGAAGTAC
MA0474.1	Erg	hg38_knownGene_ENST00000324727.9	728	738	-	13.898	1.29e-05	0.0247	GGAGGAAGCAG
MA0474.2	ERG	hg38_knownGene_ENST00000324727.9	830	839	-	11.9038	5.2e-05	0.201	ACAGGAAGTA
MA0474.3	Erg	hg38_knownGene_ENST00000324727.9	811	824	-	10.8455	7.35e-05	0.135	AGACAGGAAAGTGG
MA0474.1	Erg	hg38_knownGene_ENST00000324727.9	812	822	-	10.9388	8.51e-05	0.0873	ACAGGAAAGTG
MA0474.1	Erg	hg38_knownGene_ENST00000324727.9	878	888	-	10.8163	9.09e-05	0.0873	GGAGGAAGACG
